# Supplementary material for: 3-Ethyl 5-methyl 4-(2,3-dichloro­phen­yl)-2,6-dimethyl­pyridine-3,5-dicarboxyl­ate
Source: Acta Crystallogr Sect E Struct Rep Online. 2010 Feb 6;66(Pt 3):o538. doi: 10.1107/S1600536810003235 (PMC2983690; doi:10.1107/S1600536810003235)
Supplement: Supplementary file 1 [file e-66-0o538-sup1.cif]

##############################################################################
###                                                                        ###
###        Electronic paper (Acta Crystallographica Section E)             ###
###                                                                        ###
##############################################################################
#                                                                            #
# This CIF contains the data in a paper accepted for publication in Acta     #
# Crystallographica Section E. It conforms to the requirements of Notes      #
# for Authors for Section E, and has been peer reviewed under the auspices   #
# of the IUCr Commission on Journals.                                        #
#                                                                            #
# Full details of the Crystallographic Information File format               #
# are given in the paper "The Crystallographic Information File (CIF):       #
# a New Standard Archive File for Crystallography" by S. R. Hall, F. H.      #
# Allen and I. D. Brown [Acta Cryst. (1991), A47, 655-685].                  #
#                                                                            #
# The current version of the core CIF dictionary is obtainable from          #
# ftp://ftp.iucr.org/pub/cif_core.dic. The current version number is 2.4.    #
#                                                                            #
# Software is freely available for graphical display of the structure(s) in  #
# this CIF.  For information consult the CIF home page http://www.iucr.org/  #
# cif/home.html                                                              #
#                                                                            #
# This file may be used for bona fide research purposes within the           #
# scientific community so long as proper attribution is given to the journal # 
# article from which it was obtained.                                        #
#                                                                            #
##############################################################################
                                             
data_I
_audit_creation_method     SHELXL-97
_chemical_name_systematic
;
3-Ethyl 5-methyl 4-(2,3-dichlorophenyl)-2,6-dimethylpyridine-3,5-dicarboxylate
;
_chemical_name_common     ?
_chemical_formula_moiety     'C18 H17 Cl2 N O4'
_chemical_formula_sum     'C18 H17 Cl2 N O4'
_chemical_formula_iupac     'C18 H17 Cl2 N O4'
_chemical_formula_weight     382.23
_chemical_melting_point     ?
_symmetry_cell_setting     Orthorhombic
_symmetry_space_group_name_H-M     'P b c a'
_symmetry_space_group_name_Hall     '-P 2ac 2ab'
loop_
    _symmetry_equiv_pos_as_xyz
    'x, y, z'
    '-x+1/2, -y, z+1/2'
    '-x, y+1/2, -z+1/2'
    'x+1/2, -y+1/2, -z'
    '-x, -y, -z'
    'x-1/2, y, -z-1/2'
    'x, -y-1/2, z-1/2'
    '-x-1/2, y-1/2, z'
_cell_length_a     14.3179(6)
_cell_length_b     15.5045(7)
_cell_length_c     16.9664(8)
_cell_angle_alpha     90.00
_cell_angle_beta     90.00
_cell_angle_gamma     90.00
_cell_volume     3766.4(3)
_cell_formula_units_Z     8
_cell_measurement_reflns_used     2869
_cell_measurement_theta_min     2.40
_cell_measurement_theta_max     20.22
_cell_measurement_temperature     296(2)
_exptl_crystal_description     block
_exptl_crystal_colour     colorless
_exptl_crystal_size_max     0.12
_exptl_crystal_size_mid     0.09
_exptl_crystal_size_min     0.08
_exptl_crystal_density_diffrn     1.348
_exptl_crystal_density_meas     ?
_exptl_crystal_density_method     'not measured'
_exptl_crystal_F_000     1584
_exptl_absorpt_coefficient_mu     0.366
_exptl_absorpt_correction_type     'multi-scan'
_exptl_absorpt_process_details     '(SADABS; Bruker, 2001)'
_exptl_absorpt_correction_T_min     0.957
_exptl_absorpt_correction_T_max     0.971
_exptl_special_details
;
;
_diffrn_ambient_temperature     296(2)
_diffrn_radiation_type     MoK\a
_diffrn_radiation_wavelength     0.71073
_diffrn_radiation_source     'fine-focus sealed tube'
_diffrn_radiation_monochromator     graphite
_diffrn_measurement_device_type     'Bruker APEXII CCD diffractometer'
_diffrn_measurement_method     '\f and \w scans'
_diffrn_detector_area_resol_mean     ?
_diffrn_reflns_number     21810
_diffrn_reflns_av_R_equivalents     0.0542
_diffrn_reflns_av_sigmaI/netI     0.0436
_diffrn_reflns_theta_min     2.28
_diffrn_reflns_theta_max     27.50
_diffrn_reflns_theta_full     27.50
_diffrn_measured_fraction_theta_max     0.986
_diffrn_measured_fraction_theta_full     0.986
_diffrn_reflns_limit_h_min     -18
_diffrn_reflns_limit_h_max     11
_diffrn_reflns_limit_k_min     -19
_diffrn_reflns_limit_k_max     18
_diffrn_reflns_limit_l_min     -21
_diffrn_reflns_limit_l_max     21
_diffrn_standards_number     0
_diffrn_standards_interval_count     .
_diffrn_standards_interval_time     .
_diffrn_standards_decay_%     ?
_refine_special_details
;
Refinement of <i>F</i>^2^ against ALL reflections. The weighted <i>R</i>-factor
<i>wR</i> and goodness of fit <i>S</i> are based on <i>F</i>^2^, conventional
<i>R</i>-factors <i>R</i> are based on <i>F</i>, with <i>F</i> set to zero for
negative <i>F</i>^2^. The threshold expression of <i>F</i>^2^ >
\s(<i>F</i>^2^) is used only for calculating <i>R</i>-factors(gt) <i>etc</i>.
and is not relevant to the choice of reflections for refinement.
<i>R</i>-factors based on <i>F</i>^2^ are statistically about twice as large
as those based on <i>F</i>, and <i>R</i>- factors based on ALL data will be
even larger.
;
_reflns_number_total     4268
_reflns_number_gt     2268
_reflns_threshold_expression     I>2\s(I)
_refine_ls_structure_factor_coef     Fsqd
_refine_ls_matrix_type     full
_refine_ls_R_factor_all     0.1190
_refine_ls_R_factor_gt     0.0555
_refine_ls_wR_factor_gt     0.1234
_refine_ls_wR_factor_ref     0.1531
_refine_ls_goodness_of_fit_ref     0.998
_refine_ls_restrained_S_all     0.998
_refine_ls_number_reflns     4268
_refine_ls_number_parameters     230
_refine_ls_number_restraints     0
_refine_ls_hydrogen_treatment     constr
_refine_ls_weighting_scheme     calc
_refine_ls_weighting_details
         'calc w=1/[\s^2^(Fo^2^)+(0.0560P)^2^+2.0434P] where P=(Fo^2^+2Fc^2^)/3'
_atom_sites_solution_hydrogens     geom
_atom_sites_solution_primary     direct
_atom_sites_solution_secondary     difmap
_refine_ls_shift/su_max     0.000
_refine_ls_shift/su_mean     0.000
_refine_diff_density_max     0.355
_refine_diff_density_min     -0.258
_refine_ls_extinction_method     none
_refine_ls_extinction_coef     ?
loop_
    _atom_type_symbol
    _atom_type_description
    _atom_type_scat_dispersion_real
    _atom_type_scat_dispersion_imag
    _atom_type_scat_source
    'C' 'C' 0.0033 0.0016
                         'International Tables Vol C Tables 4.2.6.8 and 6.1.1.4'
    'H' 'H' 0.0000 0.0000
                         'International Tables Vol C Tables 4.2.6.8 and 6.1.1.4'
    'N' 'N' 0.0061 0.0033
                         'International Tables Vol C Tables 4.2.6.8 and 6.1.1.4'
    'O' 'O' 0.0106 0.0060
                         'International Tables Vol C Tables 4.2.6.8 and 6.1.1.4'
    'Cl' 'Cl' 0.1484 0.1585
                         'International Tables Vol C Tables 4.2.6.8 and 6.1.1.4'
_computing_data_collection     'APEX2 (Bruker, 2004)'
_computing_cell_refinement     'SAINT-Plus (Bruker, 2001)'
_computing_data_reduction     'SAINT-Plus (Bruker, 2001)'
_computing_structure_solution     'SHELXS97 (Sheldrick, 2008)'
_computing_structure_refinement     'SHELXL97 (Sheldrick, 2008)'
_computing_molecular_graphics     'SHELXTL (Sheldrick, 2008)'
_computing_publication_material     'SHELXTL (Sheldrick, 2008)'
loop_
    _atom_site_type_symbol
    _atom_site_label
    _atom_site_fract_x
    _atom_site_fract_y
    _atom_site_fract_z
    _atom_site_U_iso_or_equiv
    _atom_site_adp_type
    _atom_site_calc_flag
    _atom_site_refinement_flags
    _atom_site_occupancy
    _atom_site_disorder_assembly
    _atom_site_disorder_group
    C C1 0.6713(2) 0.16190(18) 0.34902(17) 0.0502(7) Uani d . 1 . .
    C C2 0.6979(2) 0.08675(19) 0.30988(19) 0.0616(8) Uani d . 1 . .
    C C3 0.7775(3) 0.0859(2) 0.2636(2) 0.0718(10) Uani d . 1 . .
    H H3 0.7955 0.0357 0.2378 0.086 Uiso calc R 1 . .
    C C4 0.8295(2) 0.1596(2) 0.2559(2) 0.0715(9) Uani d . 1 . .
    H H4 0.8832 0.1591 0.2251 0.086 Uiso calc R 1 . .
    C C5 0.8034(2) 0.2339(2) 0.29326(18) 0.0584(8) Uani d . 1 . .
    H H5 0.8393 0.2834 0.2872 0.070 Uiso calc R 1 . .
    C C6 0.72405(18) 0.23629(18) 0.33994(16) 0.0462(7) Uani d . 1 . .
    C C7 0.69755(18) 0.31818(17) 0.38064(16) 0.0448(6) Uani d . 1 . .
    C C8 0.74662(19) 0.34553(19) 0.44663(16) 0.0504(7) Uani d . 1 . .
    C C9 0.7225(2) 0.4235(2) 0.48194(18) 0.0608(8) Uani d . 1 . .
    C C10 0.6020(2) 0.44520(19) 0.39427(18) 0.0542(7) Uani d . 1 . .
    C C11 0.62486(18) 0.37031(18) 0.35304(16) 0.0460(7) Uani d . 1 . .
    C C12 0.5729(2) 0.34657(18) 0.28006(18) 0.0519(7) Uani d . 1 . .
    C C13 0.8256(2) 0.2937(2) 0.47870(17) 0.0594(8) Uani d . 1 . .
    C C14 0.5231(2) 0.5037(2) 0.3710(2) 0.0731(10) Uani d . 1 . .
    H H14A 0.4807 0.5098 0.4145 0.110 Uiso calc R 1 . .
    H H14B 0.4907 0.4796 0.3267 0.110 Uiso calc R 1 . .
    H H14C 0.5476 0.5593 0.3570 0.110 Uiso calc R 1 . .
    C C15 0.7767(3) 0.4590(3) 0.5511(2) 0.0977(13) Uani d . 1 . .
    H H15A 0.8121 0.5084 0.5344 0.147 Uiso calc R 1 . .
    H H15B 0.8183 0.4155 0.5707 0.147 Uiso calc R 1 . .
    H H15C 0.7340 0.4757 0.5920 0.147 Uiso calc R 1 . .
    C C16 0.8683(3) 0.1748(3) 0.5567(3) 0.1154(17) Uani d . 1 . .
    H H16A 0.9022 0.1437 0.5170 0.173 Uiso calc R 1 . .
    H H16B 0.8388 0.1347 0.5919 0.173 Uiso calc R 1 . .
    H H16C 0.9106 0.2107 0.5858 0.173 Uiso calc R 1 . .
    C C17 0.5886(3) 0.3220(3) 0.1420(2) 0.0806(11) Uani d . 1 . .
    H H17A 0.6231 0.3485 0.0992 0.097 Uiso calc R 1 . .
    H H17B 0.5241 0.3409 0.1383 0.097 Uiso calc R 1 . .
    C C18 0.5928(3) 0.2273(3) 0.1341(2) 0.0997(14) Uani d . 1 . .
    H H18A 0.6557 0.2081 0.1429 0.150 Uiso calc R 1 . .
    H H18B 0.5734 0.2110 0.0821 0.150 Uiso calc R 1 . .
    H H18C 0.5522 0.2012 0.1723 0.150 Uiso calc R 1 . .
    Cl Cl1 0.57453(6) 0.16217(6) 0.40985(6) 0.0735(3) Uani d . 1 . .
    Cl Cl2 0.63272(8) -0.00639(6) 0.31910(7) 0.0982(4) Uani d . 1 . .
    N N1 0.65082(19) 0.47100(17) 0.45730(15) 0.0630(7) Uani d . 1 . .
    O O1 0.49233(15) 0.32839(17) 0.27743(14) 0.0830(8) Uani d . 1 . .
    O O2 0.62809(14) 0.35000(15) 0.21758(12) 0.0665(6) Uani d . 1 . .
    O O3 0.79723(16) 0.22840(16) 0.51927(17) 0.0860(8) Uani d . 1 . .
    O O4 0.90563(18) 0.3137(2) 0.47082(18) 0.1162(12) Uani d . 1 . .
loop_
    _atom_site_aniso_label
    _atom_site_aniso_U_11
    _atom_site_aniso_U_22
    _atom_site_aniso_U_33
    _atom_site_aniso_U_12
    _atom_site_aniso_U_13
    _atom_site_aniso_U_23
    C1 0.0476(15) 0.0505(17) 0.0526(17) 0.0011(14) -0.0078(13) 0.0058(14)
    C2 0.070(2) 0.0493(18) 0.065(2) 0.0015(16) -0.0240(17) 0.0022(15)
    C3 0.085(3) 0.067(2) 0.063(2) 0.028(2) -0.0124(19) -0.0119(18)
    C4 0.068(2) 0.086(3) 0.061(2) 0.019(2) 0.0066(17) -0.0047(19)
    C5 0.0483(17) 0.066(2) 0.061(2) 0.0025(15) 0.0045(15) 0.0006(16)
    C6 0.0410(15) 0.0518(16) 0.0458(16) 0.0036(13) -0.0063(12) -0.0002(13)
    C7 0.0410(15) 0.0482(16) 0.0452(16) -0.0027(13) 0.0025(12) 0.0009(12)
    C8 0.0471(15) 0.0592(18) 0.0449(16) -0.0013(14) -0.0014(14) 0.0008(14)
    C9 0.069(2) 0.065(2) 0.0484(18) -0.0016(17) -0.0028(15) -0.0051(15)
    C10 0.0550(18) 0.0545(18) 0.0532(19) 0.0024(14) 0.0056(14) 0.0058(14)
    C11 0.0452(15) 0.0486(16) 0.0443(16) -0.0032(13) 0.0005(12) 0.0035(13)
    C12 0.0454(17) 0.0539(17) 0.0565(19) 0.0012(14) -0.0054(14) 0.0057(14)
    C13 0.054(2) 0.079(2) 0.0446(17) 0.0017(17) -0.0055(15) -0.0050(16)
    C14 0.072(2) 0.062(2) 0.085(3) 0.0173(17) -0.0004(19) -0.0003(18)
    C15 0.122(3) 0.098(3) 0.074(3) 0.013(3) -0.034(2) -0.033(2)
    C16 0.099(3) 0.072(3) 0.175(5) 0.014(2) -0.065(3) 0.022(3)
    C17 0.088(3) 0.103(3) 0.051(2) -0.009(2) -0.0154(18) -0.0036(19)
    C18 0.113(3) 0.103(3) 0.083(3) 0.000(3) -0.019(2) -0.022(2)
    Cl1 0.0591(5) 0.0707(6) 0.0907(6) -0.0108(4) 0.0126(4) 0.0090(5)
    Cl2 0.1146(8) 0.0497(5) 0.1304(10) -0.0090(5) -0.0369(7) 0.0011(5)
    N1 0.0763(18) 0.0573(16) 0.0555(17) 0.0072(14) -0.0004(14) -0.0067(13)
    O1 0.0480(13) 0.125(2) 0.0764(17) -0.0154(14) -0.0082(11) -0.0051(15)
    O2 0.0584(13) 0.0900(17) 0.0512(13) -0.0115(11) -0.0062(10) -0.0020(11)
    O3 0.0682(15) 0.0638(15) 0.126(2) -0.0021(12) -0.0318(15) 0.0242(15)
    O4 0.0533(16) 0.182(3) 0.114(2) 0.0082(18) -0.0036(15) 0.057(2)
_geom_special_details
;
All e.s.d.'s (except the e.s.d. in the dihedral angle between two l.s. planes)
are estimated using the full covariance matrix. The cell e.s.d.'s are taken
into account individually in the estimation of e.s.d.'s in distances, angles
and torsion angles; correlations between e.s.d.'s in cell parameters are only
used when they are defined by crystal symmetry. An approximate (isotropic)
treatment of cell e.s.d.'s is used for estimating e.s.d.'s involving l.s.
planes.
;
loop_
    _geom_bond_atom_site_label_1
    _geom_bond_atom_site_label_2
    _geom_bond_site_symmetry_2
    _geom_bond_distance
    _geom_bond_publ_flag
    C1 C6 . 1.387(4) ?
    C1 C2 . 1.394(4) ?
    C1 Cl1 . 1.728(3) ?
    C2 C3 . 1.384(5) ?
    C2 Cl2 . 1.726(3) ?
    C3 C4 . 1.371(5) ?
    C3 H3 . 0.9300 ?
    C4 C5 . 1.367(4) ?
    C4 H4 . 0.9300 ?
    C5 C6 . 1.385(4) ?
    C5 H5 . 0.9300 ?
    C6 C7 . 1.494(4) ?
    C7 C11 . 1.398(4) ?
    C7 C8 . 1.388(4) ?
    C8 C9 . 1.393(4) ?
    C8 C13 . 1.490(4) ?
    C9 N1 . 1.331(4) ?
    C9 C15 . 1.510(4) ?
    C10 N1 . 1.339(4) ?
    C10 C11 . 1.395(4) ?
    C10 C14 . 1.501(4) ?
    C11 C12 . 1.491(4) ?
    C12 O1 . 1.188(3) ?
    C12 O2 . 1.323(3) ?
    C13 O4 . 1.194(4) ?
    C13 O3 . 1.290(4) ?
    C14 H14A . 0.9602 ?
    C14 H14B . 0.9602 ?
    C14 H14C . 0.9602 ?
    C15 H15A . 0.9601 ?
    C15 H15B . 0.9601 ?
    C15 H15C . 0.9601 ?
    C16 O3 . 1.459(4) ?
    C16 H16A . 0.9600 ?
    C16 H16B . 0.9600 ?
    C16 H16C . 0.9600 ?
    C17 O2 . 1.467(4) ?
    C17 C18 . 1.476(5) ?
    C17 H17A . 0.9700 ?
    C17 H17B . 0.9700 ?
    C18 H18A . 0.9600 ?
    C18 H18B . 0.9600 ?
    C18 H18C . 0.9600 ?
loop_
    _geom_angle_atom_site_label_1
    _geom_angle_atom_site_label_2
    _geom_angle_atom_site_label_3
    _geom_angle_site_symmetry_1
    _geom_angle_site_symmetry_3
    _geom_angle
    _geom_angle_publ_flag
    C6 C1 C2 . . 119.6(3) ?
    C6 C1 Cl1 . . 120.1(2) ?
    C2 C1 Cl1 . . 120.4(2) ?
    C3 C2 C1 . . 120.2(3) ?
    C3 C2 Cl2 . . 119.2(3) ?
    C1 C2 Cl2 . . 120.6(3) ?
    C4 C3 C2 . . 119.6(3) ?
    C4 C3 H3 . . 120.2 ?
    C2 C3 H3 . . 120.2 ?
    C3 C4 C5 . . 120.6(3) ?
    C3 C4 H4 . . 119.7 ?
    C5 C4 H4 . . 119.7 ?
    C4 C5 C6 . . 120.8(3) ?
    C4 C5 H5 . . 119.6 ?
    C6 C5 H5 . . 119.6 ?
    C5 C6 C1 . . 119.2(3) ?
    C5 C6 C7 . . 119.7(3) ?
    C1 C6 C7 . . 121.1(2) ?
    C11 C7 C8 . . 118.1(3) ?
    C11 C7 C6 . . 121.7(2) ?
    C8 C7 C6 . . 120.2(2) ?
    C9 C8 C7 . . 119.1(3) ?
    C9 C8 C13 . . 119.9(3) ?
    C7 C8 C13 . . 120.9(3) ?
    N1 C9 C8 . . 122.4(3) ?
    N1 C9 C15 . . 116.0(3) ?
    C8 C9 C15 . . 121.5(3) ?
    N1 C10 C11 . . 121.8(3) ?
    N1 C10 C14 . . 114.9(3) ?
    C11 C10 C14 . . 123.3(3) ?
    C7 C11 C10 . . 119.2(3) ?
    C7 C11 C12 . . 120.5(3) ?
    C10 C11 C12 . . 120.3(3) ?
    O1 C12 O2 . . 124.0(3) ?
    O1 C12 C11 . . 125.1(3) ?
    O2 C12 C11 . . 110.9(2) ?
    O4 C13 O3 . . 124.5(3) ?
    O4 C13 C8 . . 123.2(3) ?
    O3 C13 C8 . . 112.2(3) ?
    C10 C14 H14A . . 109.5 ?
    C10 C14 H14B . . 109.5 ?
    H14A C14 H14B . . 109.5 ?
    C10 C14 H14C . . 109.5 ?
    H14A C14 H14C . . 109.5 ?
    H14B C14 H14C . . 109.5 ?
    C9 C15 H15A . . 109.5 ?
    C9 C15 H15B . . 109.5 ?
    H15A C15 H15B . . 109.5 ?
    C9 C15 H15C . . 109.5 ?
    H15A C15 H15C . . 109.5 ?
    H15B C15 H15C . . 109.5 ?
    O3 C16 H16A . . 109.5 ?
    O3 C16 H16B . . 109.5 ?
    H16A C16 H16B . . 109.5 ?
    O3 C16 H16C . . 109.5 ?
    H16A C16 H16C . . 109.5 ?
    H16B C16 H16C . . 109.5 ?
    O2 C17 C18 . . 110.9(3) ?
    O2 C17 H17A . . 109.5 ?
    C18 C17 H17A . . 109.5 ?
    O2 C17 H17B . . 109.5 ?
    C18 C17 H17B . . 109.4 ?
    H17A C17 H17B . . 108.0 ?
    C17 C18 H18A . . 109.5 ?
    C17 C18 H18B . . 109.5 ?
    H18A C18 H18B . . 109.5 ?
    C17 C18 H18C . . 109.5 ?
    H18A C18 H18C . . 109.5 ?
    H18B C18 H18C . . 109.5 ?
    C9 N1 C10 . . 119.3(3) ?
    C12 O2 C17 . . 117.3(2) ?
    C13 O3 C16 . . 117.4(3) ?
loop_
    _geom_hbond_atom_site_label_D
    _geom_hbond_atom_site_label_H
    _geom_hbond_atom_site_label_A
    _geom_hbond_site_symmetry_A
    _geom_hbond_distance_DH
    _geom_hbond_distance_HA
    _geom_hbond_distance_DA
    _geom_hbond_angle_DHA
    C5 H5 O1 6_656 0.93 2.55 3.303(4) 138.5
    C16 H16C O1 4_556 0.96 2.67000 3.328(5) 126.00
    C17 H17B O4 6_556 0.97 2.55 3.247(4) 129.00
data_global
_journal_date_recd_electronic     2009-12-16
_journal_date_accepted     2010-01-26
_journal_name_full     'Acta Crystallographica, Section E'
_journal_year     2010
_journal_volume     66
_journal_issue      3
_journal_page_first     o538
_journal_page_last     o538
_journal_paper_category     QO
_journal_coeditor_code     PK2222
_publ_contact_author_name     'Prof. Liu Hai-Jing'
_publ_contact_author_address
;
ShaanXi Institute For Food And Drug Control
Zhuque Road 431, 710061 Xi-An
China
;
_publ_contact_author_email     liuhaijing1@163.com
_publ_contact_author_fax     '+86-29-8536-3272'
_publ_contact_author_phone     '+86-29-8536-3283'
_publ_section_title
;
3-Ethyl 5-methyl 4-(2,3-dichlorophenyl)-2,6-dimethylpyridine-3,5-dicarboxylate
;
loop_
    _publ_author_name
    _publ_author_footnote
    _publ_author_address
    'Luo, Jing' .
;
ShaanXi Institute For Food And Drug Control
Zhuque Road 431
710061 Xi-An
People's Republic of China
;
    'Chen, Hui' .
;
Department of Chemistry
School of Pharmacy
Fourth Military Medical University
Changle West Road 17
710032 Xi-An
People's Republic of China
;
    'Wang, Qiao-Feng' .
;
Department of Chemistry
School of Pharmacy
Fourth Military Medical University
Changle West Road 17
710032 Xi-An
People's Republic of China
;
    'Liu, Hai-Jing' .
;
ShaanXi Institute For Food And Drug Control
Zhuque Road 431
710061 Xi-An
People's Republic of China
;
_publ_section_synopsis     .
