# Supplementary material for: 3-Ethyl 5-methyl 4-(2,3-dichloro­phen­yl)-2,6-dimethyl­pyridine-3,5-dicarboxyl­ate
Source: Acta Crystallogr Sect E Struct Rep Online. 2010 Feb 6;66(Pt 3):o538. doi: 10.1107/S1600536810003235 (PMC2983690; doi:10.1107/S1600536810003235)
Supplement: Supplementary file 2 [file e-66-0o538-Isup2.hkl]

# 
# h,k,l, Fc-squared, Fo-squared, sigma(Fo-squared) and status flag 
# 
data_I
_shelx_title ' pbca in Pbca' 
_shelx_refln_list_code          4 
_shelx_F_calc_maximum      292.69 
_exptl_crystal_F_000      1584.00 
_reflns_d_resolution_high  0.7695 
 
loop_ 
 _symmetry_equiv_pos_as_xyz 
 'x, y, z' 
 '-x+1/2, -y, z+1/2' 
 '-x, y+1/2, -z+1/2' 
 'x+1/2, -y+1/2, -z' 
 '-x, -y, -z' 
 'x-1/2, y, -z-1/2' 
 'x, -y-1/2, z-1/2' 
 '-x-1/2, y-1/2, z' 
 
_cell_length_a    14.3179 
_cell_length_b    15.5045 
_cell_length_c    16.9664 
_cell_angle_alpha  90.000 
_cell_angle_beta   90.000 
_cell_angle_gamma  90.000 
 
_shelx_F_squared_multiplier     1.000 
 
loop_ 
 _refln_index_h 
 _refln_index_k 
 _refln_index_l 
 _refln_F_squared_calc 
 _refln_F_squared_meas 
 _refln_F_squared_sigma 
 _refln_observed_status 
   2   0   0    32300.08    33251.69    368.21 o 
   4   0   0    29164.61    28585.95    410.15 o 
   6   0   0     1815.01     1815.51     27.83 o 
   8   0   0        8.76       12.58     19.29 o 
  10   0   0     3234.47     2943.20    105.68 o 
  12   0   0      257.48      224.38     29.81 o 
  14   0   0      792.36      983.04     56.34 o 
  16   0   0      130.50      127.97     32.04 o 
  18   0   0       54.00       72.13     52.00 o 
   2   1   0    18345.27    16825.38     98.37 o 
   4   1   0    28038.08    26218.03     97.13 o 
   6   1   0      325.20      314.29     16.46 o 
   8   1   0     2826.25     3090.68     38.16 o 
  10   1   0      321.40      310.68     24.63 o 
  12   1   0     1735.82     1777.30     81.06 o 
  14   1   0        0.05       -4.00     14.71 o 
  16   1   0       59.74       50.06     25.74 o 
  18   1   0      144.14      173.62     39.95 o 
   2   2   0       33.68       54.44      5.90 o 
   4   2   0       85.37       97.87      7.16 o 
   6   2   0     2847.89     2646.28     27.19 o 
   8   2   0     9022.05     9439.87     97.82 o 
  10   2   0     2570.30     2901.89     61.29 o 
  12   2   0      833.09      834.82     39.84 o 
  14   2   0       36.50       18.65     19.46 o 
  16   2   0       78.04       61.85     19.86 o 
  18   2   0        3.62       -2.57     28.99 o 
   2   3   0    16702.71    17918.80     85.58 o 
   4   3   0     4341.61     4052.71     54.20 o 
   6   3   0       56.26       90.97      8.43 o 
   8   3   0      114.29      167.11      8.75 o 
  10   3   0      158.14      176.42     21.05 o 
  12   3   0      527.29      563.91     34.48 o 
  14   3   0      187.94      149.23     25.83 o 
  16   3   0       35.47       17.95     20.97 o 
  18   3   0        0.48        4.46     29.58 o 
   0   4   0     1249.65     1290.01     50.33 o 
   2   4   0     3985.81     3423.28     37.68 o 
   4   4   0      123.76      123.74      9.17 o 
   6   4   0     4921.83     4777.32     43.75 o 
   8   4   0      324.72      299.40     13.85 o 
  10   4   0       60.23       67.74     20.51 o 
  12   4   0      945.77      991.49     43.21 o 
  14   4   0       13.51       15.04     20.67 o 
  16   4   0      215.60      227.48     51.25 o 
  18   4   0        9.28       -0.84     43.62 o 
   2   5   0    13820.38    13641.32    112.59 o 
   4   5   0      610.00      578.78     17.19 o 
   6   5   0     1649.75     1668.40     36.64 o 
   8   5   0      814.76      756.19     20.73 o 
  10   5   0     1160.09     1153.15     62.90 o 
  12   5   0      248.89      248.38     26.90 o 
  14   5   0      420.75      459.15     36.03 o 
  16   5   0      295.03      289.60     43.78 o 
   0   6   0    85669.37    82909.47    528.42 o 
   2   6   0    24896.12    24737.53    146.49 o 
   4   6   0    22549.07    22647.99    109.40 o 
   6   6   0      141.55      187.32     12.84 o 
   8   6   0      829.41      794.17     22.69 o 
  10   6   0      939.43     1071.76     41.89 o 
  12   6   0     1697.49     1759.29     82.93 o 
  14   6   0      139.50      203.12     36.05 o 
  16   6   0      295.41      255.16     54.94 o 
   2   7   0     1853.57     1587.09     57.87 o 
   4   7   0      299.31      209.37     25.42 o 
   6   7   0     1432.66     1196.65     29.80 o 
   8   7   0      344.92      392.42     24.98 o 
  10   7   0     2153.74     2230.45     75.76 o 
  12   7   0       17.88       -2.04     22.77 o 
  14   7   0       63.82       88.71     31.76 o 
  16   7   0      144.24       85.16     35.88 o 
   0   8   0        3.80       -9.59      9.59 o 
   2   8   0      101.43       92.36     15.11 o 
   4   8   0     1212.05     1031.85     31.18 o 
   6   8   0      837.78      845.07     24.56 o 
   8   8   0     1583.16     1609.39     39.94 o 
  10   8   0      266.44      238.24     34.66 o 
  12   8   0      720.13      712.15     52.70 o 
  14   8   0        1.37      -17.27     26.02 o 
  16   8   0        4.36       15.16     30.20 o 
   2   9   0     1243.93     1257.18     37.52 o 
   4   9   0     1438.54     1449.38     37.76 o 
   6   9   0     1945.19     1756.50     77.36 o 
   8   9   0        1.25        5.32     12.18 o 
  10   9   0        0.58        1.53     22.55 o 
  12   9   0      188.74      150.40     40.68 o 
  14   9   0      161.72      172.96     38.76 o 
  16   9   0       21.13        1.82     33.20 o 
   0  10   0     1479.93     1532.19     47.94 o 
   2  10   0        0.37       24.59     10.89 o 
   4  10   0       34.66        0.31     16.22 o 
   6  10   0     2425.19     2340.24     51.40 o 
   8  10   0      322.69      273.45     28.27 o 
  10  10   0       17.25       17.26     24.38 o 
  12  10   0      505.35      481.07     48.96 o 
  14  10   0       16.65       46.20     33.24 o 
  16  10   0       10.24      -19.00     34.38 o 
   2  11   0     3905.62     3489.36     66.49 o 
   4  11   0      673.16      532.42     36.44 o 
   6  11   0      115.73       89.58     17.68 o 
   8  11   0      529.38      413.46     33.61 o 
  10  11   0      311.27      268.72     38.43 o 
  12  11   0      138.05      137.46     53.68 o 
  14  11   0       32.32       15.36     31.63 o 
   0  12   0    11902.79    11469.17    238.21 o 
   2  12   0        0.90       12.13     13.51 o 
   4  12   0       13.98       32.82     16.58 o 
   6  12   0      103.19      170.33     21.61 o 
   8  12   0       59.87       43.65     21.81 o 
  10  12   0        4.24      -23.73     23.73 o 
  12  12   0       56.11       57.12     33.00 o 
  14  12   0      160.32      140.91     71.29 o 
   2  13   0       63.34       99.55     35.65 o 
   4  13   0       16.62       17.12     15.83 o 
   6  13   0     1187.38     1187.96     52.54 o 
   8  13   0       28.96       44.40     21.86 o 
  10  13   0      642.73      655.46     57.04 o 
  12  13   0       11.17       26.65     31.03 o 
  14  13   0        2.25       27.88     36.27 o 
   0  14   0      721.78      759.91     77.17 o 
   2  14   0        2.08      -13.77     19.93 o 
   4  14   0      211.43      163.97     41.52 o 
   6  14   0        7.61       12.25     17.70 o 
   8  14   0      281.26      307.19     63.31 o 
  10  14   0        8.05       19.97     31.81 o 
  12  14   0        3.92      -28.81     28.81 o 
   2  15   0       22.13        6.28     23.11 o 
   4  15   0      133.63      164.18     34.02 o 
   6  15   0       10.76       34.22     24.18 o 
   8  15   0       25.06       24.40     23.56 o 
  10  15   0       84.09       66.94     25.60 o 
  12  15   0       17.88      -29.88     29.88 o 
   0  16   0       76.97      124.14     47.81 o 
   2  16   0       53.02       -0.67     31.87 o 
   4  16   0      116.57      113.33     32.29 o 
   6  16   0       50.09       55.68     30.20 o 
   8  16   0      454.34      515.84     77.17 o 
  10  16   0       16.61      -28.57     28.57 o 
   2  17   0      267.66      357.86     46.22 o 
   4  17   0      257.06      212.56     39.87 o 
   6  17   0       44.47       19.50     26.59 o 
   8  17   0        7.30       89.75     51.16 o 
   0  18   0      412.79      556.10     77.17 o 
   2  18   0      109.33      248.43     75.91 o 
   4  18   0      135.74      132.12     35.95 o 
   6  18   0        7.60      106.67     61.65 o 
   2  19   0       62.50      146.49     37.61 o 
   4  19   0       24.48       80.52     43.62 o 
   6  19   0       40.73      128.33     52.00 o 
   1   1   1       54.50       59.95      3.23 o 
   2   1   1       54.49       80.58      3.92 o 
   3   1   1      324.60      246.72      5.71 o 
   4   1   1       71.89       80.61      4.73 o 
   5   1   1     2432.96     2463.47     19.61 o 
   6   1   1      890.46      905.77     12.17 o 
   7   1   1     1448.03     1517.79     17.95 o 
   8   1   1      511.88      580.52     13.67 o 
   9   1   1      337.84      334.23     16.18 o 
  10   1   1      135.51      164.30     13.81 o 
  11   1   1      249.24      234.37     16.57 o 
  12   1   1       32.17       20.95     11.87 o 
  13   1   1       60.07       92.08     13.79 o 
  14   1   1        1.44       12.22     10.32 o 
  15   1   1       26.28       45.22     13.33 o 
  16   1   1       28.49       13.32     14.55 o 
  17   1   1        0.55       14.49     15.88 o 
  18   1   1        0.17      -18.78     18.78 o 
   0   2   1     2989.84     3106.21     36.47 o 
   1   2   1     3800.76     3424.08     50.97 o 
   2   2   1    13883.39    13493.31     79.08 o 
   3   2   1    11652.72    11884.47     58.15 o 
   4   2   1     3588.74     3707.77     21.28 o 
   5   2   1       23.92       21.62      3.49 o 
   6   2   1       25.74       12.22      3.96 o 
   7   2   1     1358.31     1673.59     18.57 o 
   8   2   1     8093.84     8046.21     40.35 o 
   9   2   1      777.49      877.49     27.34 o 
  10   2   1       84.76       95.41     12.27 o 
  11   2   1      322.29      369.78     19.35 o 
  12   2   1      180.94      210.72     17.23 o 
  13   2   1      123.70      116.07     16.17 o 
  14   2   1       12.46       -1.90     12.81 o 
  15   2   1      123.53      139.26     18.68 o 
  16   2   1      107.35      109.78     18.05 o 
  17   2   1       46.88       44.38     16.38 o 
  18   2   1        9.67       -1.13     20.78 o 
   1   3   1    14669.82    13934.50     58.65 o 
   2   3   1    14328.52    13718.99     59.13 o 
   3   3   1     2887.75     2826.55     21.84 o 
   4   3   1     3817.88     3673.40     23.27 o 
   5   3   1     4721.04     4680.27     28.35 o 
   6   3   1     9134.83     8881.59     41.80 o 
   7   3   1     1894.46     1717.05     17.57 o 
   8   3   1       10.56        4.32      5.49 o 
   9   3   1     1629.72     1643.13     27.78 o 
  10   3   1      896.66      858.14     25.29 o 
  11   3   1     1452.54     1428.06     33.51 o 
  12   3   1       52.33       57.65     13.94 o 
  13   3   1      827.05      774.88     29.28 o 
  14   3   1      772.72      742.30     30.53 o 
  15   3   1      132.04      102.69     17.88 o 
  16   3   1        2.13        7.87     16.38 o 
  17   3   1        6.02       24.15     16.04 o 
  18   3   1        0.01      -13.09     21.68 o 
   0   4   1     5436.38     6074.68    159.36 o 
   1   4   1    10344.46    10323.50    106.84 o 
   2   4   1       69.06       69.38      6.24 o 
   3   4   1     2620.62     2558.55     22.00 o 
   4   4   1     4836.46     4963.03     29.32 o 
   5   4   1       92.27       64.58      5.83 o 
   6   4   1      119.01      159.52      7.63 o 
   7   4   1      179.14      227.22     10.02 o 
   8   4   1     1180.98     1150.86     16.97 o 
   9   4   1       12.36       12.74      6.74 o 
  10   4   1      458.69      525.17     21.43 o 
  11   4   1      114.37      179.88     15.98 o 
  12   4   1      153.35      174.86     17.27 o 
  13   4   1      315.33      318.74     21.61 o 
  14   4   1       44.70       55.22     15.31 o 
  15   4   1      216.37      191.97     20.76 o 
  16   4   1       50.25       -2.41     20.12 o 
  17   4   1        0.51       11.95     20.77 o 
  18   4   1       19.27       13.44     31.42 o 
   1   5   1     1140.02     1027.03     19.45 o 
   2   5   1     9555.58     9200.24     48.81 o 
   3   5   1      820.49      844.12     14.71 o 
   4   5   1      359.80      392.82     10.08 o 
   5   5   1     4863.63     4870.78     36.93 o 
   6   5   1     3852.86     4045.84     33.84 o 
   7   5   1      323.51      293.16     12.58 o 
   8   5   1        2.48       -3.31      5.71 o 
   9   5   1        0.26       -3.93      5.94 o 
  10   5   1      552.89      526.13     21.82 o 
  11   5   1        1.19        9.40     11.04 o 
  12   5   1      410.90      470.09     23.44 o 
  13   5   1      178.73      197.82     18.48 o 
  14   5   1        7.83      -12.75     12.82 o 
  15   5   1       58.81       34.00     17.79 o 
  16   5   1       16.10       11.71     20.05 o 
  17   5   1       47.58       17.15     25.39 o 
   0   6   1      137.67      138.90     13.52 o 
   1   6   1     3873.77     3535.53     32.97 o 
   2   6   1       40.40       21.04      6.70 o 
   3   6   1     1940.40     1860.59     24.39 o 
   4   6   1       98.52      121.12      7.56 o 
   5   6   1      763.67      939.08     15.83 o 
   6   6   1      579.74      546.87     13.28 o 
   7   6   1        8.50       -0.68      5.30 o 
   8   6   1      120.27      140.13      9.79 o 
   9   6   1      136.69      173.04     11.86 o 
  10   6   1       68.99       71.07     12.71 o 
  11   6   1       72.52       90.78     14.39 o 
  12   6   1      182.89      122.95     16.40 o 
  13   6   1      155.59      122.57     24.23 o 
  14   6   1        0.97       -4.29     14.65 o 
  15   6   1       29.50       32.92     20.67 o 
  16   6   1       24.66       39.44     24.45 o 
  17   6   1       18.71        0.26     23.73 o 
   1   7   1     2145.62     2152.10     24.49 o 
   2   7   1      114.98      115.88      9.80 o 
   3   7   1     1057.60     1002.57     19.93 o 
   4   7   1       37.19       36.82      7.69 o 
   5   7   1     1013.66     1058.10     21.70 o 
   6   7   1      133.14      146.46      8.73 o 
   7   7   1     1538.16     1470.06     21.50 o 
   8   7   1        0.49        7.03      6.67 o 
   9   7   1      110.62      133.79     11.62 o 
  10   7   1        2.87       -7.55     15.77 o 
  11   7   1       16.40      -11.97     11.97 o 
  12   7   1       12.16       -0.51     13.38 o 
  13   7   1       30.70       10.17     25.42 o 
  14   7   1       15.13        0.09     23.10 o 
  15   7   1       57.38       71.64     22.84 o 
  16   7   1        4.47       23.71     24.90 o 
  17   7   1       21.54       -4.11     25.11 o 
   0   8   1     7969.73     7968.09    100.06 o 
   1   8   1      684.75      832.52     23.65 o 
   2   8   1      353.01      476.25     16.79 o 
   3   8   1     6612.88     6102.95     51.70 o 
   4   8   1        4.06       10.80      7.48 o 
   5   8   1      153.08      204.21     12.25 o 
   6   8   1        1.30        5.22      6.01 o 
   7   8   1       20.63       40.22      8.47 o 
   8   8   1     1135.81     1127.81     24.53 o 
   9   8   1      473.94      484.07     20.44 o 
  10   8   1      139.04      140.50     17.79 o 
  11   8   1      338.90      347.62     30.51 o 
  12   8   1      388.17      402.78     31.02 o 
  13   8   1       33.35       -3.02     18.19 o 
  14   8   1       94.04       59.20     22.00 o 
  15   8   1       29.46       50.82     21.69 o 
  16   8   1       14.27        0.24     25.26 o 
  17   8   1        2.87       -7.45     25.54 o 
   1   9   1     1097.58     1093.27     21.19 o 
   2   9   1     3423.45     3241.95     42.07 o 
   3   9   1      635.30      513.91     25.72 o 
   4   9   1      338.43      379.45     15.70 o 
   5   9   1       12.49       18.40      8.42 o 
   6   9   1     1673.26     1733.83     30.00 o 
   7   9   1     1716.73     1595.66     26.82 o 
   8   9   1       79.75       74.59     12.34 o 
   9   9   1      258.45      271.69     19.68 o 
  10   9   1      291.81      302.06     26.67 o 
  11   9   1      215.96      234.90     26.89 o 
  12   9   1       62.69       79.75     22.43 o 
  13   9   1       94.26      108.07     22.91 o 
  14   9   1        5.51       -0.87     20.33 o 
  15   9   1       39.01       16.88     26.63 o 
  16   9   1       14.53      -24.51     24.51 o 
   0  10   1      295.08      297.59     17.39 o 
   1  10   1      125.41       62.48     10.15 o 
   2  10   1      121.71      111.61     12.01 o 
   3  10   1     4064.79     3838.24     45.53 o 
   4  10   1     1147.95     1097.95     41.45 o 
   5  10   1      536.61      550.43     19.55 o 
   6  10   1       34.99       33.54      9.58 o 
   7  10   1        9.32       19.81      9.40 o 
   8  10   1        0.22       13.84     11.07 o 
   9  10   1       86.47      104.05     16.02 o 
  10  10   1      372.06      419.24     29.12 o 
  11  10   1      454.43      405.11     31.61 o 
  12  10   1        1.12      -19.40     19.40 o 
  13  10   1        0.75        7.82     20.49 o 
  14  10   1        0.09       -3.75     20.54 o 
  15  10   1        0.43      -16.80     20.58 o 
  16  10   1        5.25      -24.10     25.19 o 
   1  11   1      818.20      792.03     25.63 o 
   2  11   1     2680.89     2612.97     41.57 o 
   3  11   1      569.17      559.73     21.93 o 
   4  11   1       16.86       13.85      9.82 o 
   5  11   1      737.46      706.02     22.60 o 
   6  11   1     1300.38     1126.66     33.96 o 
   7  11   1        2.98        8.54     10.46 o 
   8  11   1       96.67      113.44     14.93 o 
   9  11   1       10.04       31.35     14.72 o 
  10  11   1       23.27       11.66     16.13 o 
  11  11   1       13.65        7.21     17.75 o 
  12  11   1        0.13      -11.46     19.64 o 
  13  11   1        5.38        2.68     20.95 o 
  14  11   1      161.12      137.15     28.35 o 
  15  11   1       12.40      -27.12     27.12 o 
   0  12   1      718.29      661.10     35.23 o 
   1  12   1      529.34      495.49     21.61 o 
   2  12   1      198.33      200.39     17.63 o 
   3  12   1       12.62        3.67      9.96 o 
   4  12   1       12.93        3.83      9.89 o 
   5  12   1      193.66      216.66     16.33 o 
   6  12   1      135.30       94.69     13.41 o 
   7  12   1      225.06      281.82     17.93 o 
   8  12   1       18.31       13.22     13.75 o 
   9  12   1      139.99      122.30     18.90 o 
  10  12   1       19.28      -10.17     15.75 o 
  11  12   1        5.50      -17.96     17.96 o 
  12  12   1       13.14        0.90     20.39 o 
  13  12   1       23.48       -1.63     20.93 o 
  14  12   1        4.78      -21.07     21.07 o 
   1  13   1      329.64      357.42     23.08 o 
   2  13   1      921.51      915.69     32.94 o 
   3  13   1      142.98      122.34     17.50 o 
   4  13   1       26.27        9.04     11.50 o 
   5  13   1      634.09      651.81     25.39 o 
   6  13   1      157.92      138.25     16.20 o 
   7  13   1       51.93       51.83     12.96 o 
   8  13   1       21.01       18.31     15.10 o 
   9  13   1       34.26       60.92     17.44 o 
  10  13   1       10.61      -15.24     15.24 o 
  11  13   1        1.60        3.46     21.55 o 
  12  13   1        2.68      -18.91     18.91 o 
  13  13   1        9.58        4.44     23.40 o 
  14  13   1        0.20       -9.05     23.98 o 
   0  14   1      621.95      548.31     48.03 o 
   1  14   1      449.09      483.51     32.67 o 
   2  14   1      151.23      176.95     23.93 o 
   3  14   1      180.25      151.05     19.90 o 
   4  14   1       40.38       40.23     15.40 o 
   5  14   1       53.08       59.19     16.38 o 
   6  14   1       43.97       67.92     14.49 o 
   7  14   1       28.11       38.99     16.22 o 
   8  14   1      286.52      327.29     24.80 o 
   9  14   1      352.39      325.75     36.06 o 
  10  14   1      160.49      137.63     23.83 o 
  11  14   1        8.96      -24.21     24.21 o 
  12  14   1        0.95      -21.44     21.44 o 
  13  14   1        2.27      -21.61     21.61 o 
   1  15   1       35.99       36.09     18.55 o 
   2  15   1       39.43       12.58     16.84 o 
   3  15   1      233.55      251.22     38.62 o 
   4  15   1      111.12      171.16     24.36 o 
   5  15   1       16.04       22.88     16.88 o 
   6  15   1      148.14      176.71     21.27 o 
   7  15   1      236.71      289.91     37.01 o 
   8  15   1       27.20       27.83     20.95 o 
   9  15   1        0.14       19.93     15.79 o 
  10  15   1        2.32      -19.10     25.31 o 
  11  15   1        2.44        0.36     44.21 o 
  12  15   1        0.12      -22.18     22.18 o 
   0  16   1      333.72      346.36     60.39 o 
   1  16   1      320.53      288.14     29.44 o 
   2  16   1       11.69       14.52     17.83 o 
   3  16   1        5.51       13.30     16.96 o 
   4  16   1      160.94      205.69     30.14 o 
   5  16   1        1.86       21.89     17.13 o 
   6  16   1        2.66        3.13     17.49 o 
   7  16   1        2.63       -6.40     21.09 o 
   8  16   1        2.76       30.20     21.91 o 
   9  16   1        0.02       22.04     30.87 o 
  10  16   1       32.94       70.59     42.93 o 
  11  16   1       21.91       19.82     27.33 o 
   1  17   1        2.67       33.58     25.91 o 
   2  17   1      115.43      173.30     26.56 o 
   3  17   1        2.16       45.53     30.27 o 
   4  17   1        3.08       27.59     18.54 o 
   5  17   1       32.43       90.88     23.45 o 
   6  17   1       81.83      113.70     23.05 o 
   7  17   1        9.14       58.00     31.69 o 
   8  17   1        0.40       35.68     31.13 o 
   9  17   1        5.53      123.91     35.59 o 
   0  18   1      122.08      100.41     45.29 o 
   1  18   1        0.97       26.40     19.66 o 
   2  18   1        6.05       51.45     20.76 o 
   3  18   1       54.66       94.56     23.32 o 
   4  18   1      123.90      194.11     28.69 o 
   5  18   1       29.08       94.65     22.73 o 
   6  18   1       50.57       82.16     22.28 o 
   7  18   1        0.09       72.97     36.71 o 
   1  19   1       74.93       88.19     24.60 o 
   2  19   1      107.35      150.79     27.93 o 
   3  19   1      113.00      178.83     33.25 o 
   4  19   1        7.47       26.99     58.29 o 
   5  19   1        1.85       39.13     28.13 o 
   0   0   2     1348.24     1273.23     30.20 o 
   1   0   2    79827.63    82954.58    889.50 o 
   2   0   2     5429.65     5711.14    113.09 o 
   3   0   2     3933.47     4560.56     33.06 o 
   4   0   2      261.02      175.25      8.72 o 
   5   0   2       13.17       19.54      7.32 o 
   6   0   2    10792.52    11093.88     82.81 o 
   7   0   2       95.50      122.90     11.79 o 
   8   0   2     1952.33     1613.03     33.36 o 
   9   0   2      809.70      771.06     31.29 o 
  10   0   2        1.26       -1.54     11.10 o 
  11   0   2      172.88      158.27     20.38 o 
  12   0   2      424.59      376.46     24.84 o 
  13   0   2       12.76       10.54     19.01 o 
  14   0   2      135.34      137.50     39.35 o 
  15   0   2        5.09       27.79     21.21 o 
  16   0   2      156.08       84.69     32.61 o 
  17   0   2      126.25      150.10     29.50 o 
  18   0   2       15.12       12.69     22.66 o 
   1   1   2     6755.37     7192.43     40.28 o 
   2   1   2    14169.10    14599.43     75.13 o 
   3   1   2     2956.63     3227.94     20.24 o 
   4   1   2       40.21       21.64      4.15 o 
   5   1   2     2886.32     3000.56     21.57 o 
   6   1   2     1506.68     1608.91     16.56 o 
   7   1   2     2363.74     2401.38     28.05 o 
   8   1   2      669.13      677.71     17.24 o 
   9   1   2        7.47        9.10      7.08 o 
  10   1   2       30.76       38.58      9.94 o 
  11   1   2       21.53       24.99     10.10 o 
  12   1   2       36.02       31.54     10.49 o 
  13   1   2      355.80      354.60     19.47 o 
  14   1   2       69.26       55.39     14.50 o 
  15   1   2      185.88      224.56     21.03 o 
  16   1   2       19.03       18.98     14.84 o 
  17   1   2       23.39       22.54     15.07 o 
  18   1   2        1.25       22.75     16.84 o 
   0   2   2     1434.71     1568.48     39.42 o 
   1   2   2      670.98      622.23     10.64 o 
   2   2   2       50.99       61.50      4.76 o 
   3   2   2    26333.38    25596.63     76.35 o 
   4   2   2     4610.34     4603.67     25.09 o 
   5   2   2     6288.55     6391.33     30.64 o 
   6   2   2      936.19     1017.23     16.37 o 
   7   2   2     1050.36      908.19     15.93 o 
   8   2   2       88.38      122.80      7.25 o 
   9   2   2     2684.66     2705.88     40.95 o 
  10   2   2       23.18        7.53      8.64 o 
  11   2   2      639.76      623.89     23.63 o 
  12   2   2       26.61       32.42     12.29 o 
  13   2   2        7.72       -8.22     11.85 o 
  14   2   2       35.80       24.28     16.02 o 
  15   2   2        0.34       -8.34     14.96 o 
  16   2   2        2.11      -12.80     12.80 o 
  17   2   2        5.99      -10.51     14.75 o 
  18   2   2       21.14       25.60     16.97 o 
   1   3   2     8496.03     8322.39     76.20 o 
   2   3   2     3717.73     3589.79     23.49 o 
   3   3   2     2927.41     3225.09     23.13 o 
   4   3   2     1650.54     1495.38     17.64 o 
   5   3   2     2281.01     2510.48     19.17 o 
   6   3   2      757.27      819.38     11.94 o 
   7   3   2       70.31       60.34      6.18 o 
   8   3   2      530.27      586.47     13.54 o 
   9   3   2        1.49       -1.58      7.87 o 
  10   3   2      122.25      124.65     19.76 o 
  11   3   2      589.72      628.96     24.10 o 
  12   3   2       82.14       91.43     14.45 o 
  13   3   2       44.99       22.03     13.21 o 
  14   3   2      237.81      182.70     32.25 o 
  15   3   2        0.12       -7.99     14.89 o 
  16   3   2       36.26       38.94     18.24 o 
  17   3   2        2.25        4.24     19.72 o 
  18   3   2        2.18       -7.10     19.42 o 
   0   4   2     3515.38     3752.33     46.91 o 
   1   4   2       23.49       49.24      8.11 o 
   2   4   2      292.69      303.00      9.64 o 
   3   4   2        7.95        5.64      4.60 o 
   4   4   2       27.88        1.52      4.15 o 
   5   4   2     4339.16     4001.26     27.83 o 
   6   4   2     1988.60     1954.64     19.03 o 
   7   4   2       52.59      107.36      6.35 o 
   8   4   2      444.42      500.59     13.70 o 
   9   4   2     2890.91     2820.35     40.38 o 
  10   4   2      234.58      299.82     17.23 o 
  11   4   2      738.33      736.31     26.16 o 
  12   4   2        8.70       10.52     12.21 o 
  13   4   2       25.71       23.49     13.65 o 
  14   4   2        0.19      -14.28     14.28 o 
  15   4   2        9.88      -14.19     15.90 o 
  16   4   2        2.38      -15.36     17.31 o 
  17   4   2       53.96       -2.50     19.64 o 
  18   4   2       18.85       38.33     20.78 o 
   1   5   2     7659.28     7496.92     48.60 o 
   2   5   2     4847.56     4400.97     37.77 o 
   3   5   2        0.74       -1.00      4.79 o 
   4   5   2      129.20      161.56      8.25 o 
   5   5   2      729.99      710.57     14.87 o 
   6   5   2     4681.62     4820.65     40.85 o 
   7   5   2      305.15      246.58      9.62 o 
   8   5   2       72.56       59.53      6.77 o 
   9   5   2     1525.44     1399.09     26.24 o 
  10   5   2      254.04      261.29     17.08 o 
  11   5   2      348.21      363.67     20.32 o 
  12   5   2       68.22       62.56     14.55 o 
  13   5   2       78.47       50.51     21.20 o 
  14   5   2       94.10       96.88     25.46 o 
  15   5   2      282.85      302.68     38.14 o 
  16   5   2        0.02       -7.24     18.43 o 
  17   5   2        3.86        6.16     20.16 o 
   0   6   2     1644.35     1773.80     31.85 o 
   1   6   2     4567.46     4352.24     40.51 o 
   2   6   2     1146.38     1290.16     21.41 o 
   3   6   2     7783.42     7472.87     48.29 o 
   4   6   2     1077.93     1053.58     18.00 o 
   5   6   2       22.27       22.73      5.62 o 
   6   6   2     4072.97     4016.42     32.20 o 
   7   6   2       52.09       74.59      8.27 o 
   8   6   2      950.53      928.70     19.53 o 
   9   6   2      104.70      126.55     10.86 o 
  10   6   2        7.80       13.28     10.09 o 
  11   6   2      798.94      916.61     32.91 o 
  12   6   2       47.68       13.79     14.24 o 
  13   6   2        2.58       -3.82     13.95 o 
  14   6   2       21.21       14.10     15.79 o 
  15   6   2        2.65        6.60     17.64 o 
  16   6   2       13.29       14.76     25.62 o 
  17   6   2      159.89      154.69     33.66 o 
   1   7   2     2209.70     2464.99     30.01 o 
   2   7   2      261.11      230.22     15.19 o 
   3   7   2       43.52       90.72      8.89 o 
   4   7   2       93.56      126.48      9.97 o 
   5   7   2        0.42        5.36      5.31 o 
   6   7   2       23.48       33.31      6.39 o 
   7   7   2      526.47      562.63     14.61 o 
   8   7   2      330.13      370.97     15.25 o 
   9   7   2      426.20      507.65     17.56 o 
  10   7   2        7.52       -5.95      9.05 o 
  11   7   2      416.18      439.05     25.56 o 
  12   7   2       34.06       31.43     15.55 o 
  13   7   2       53.23       41.67     17.06 o 
  14   7   2       12.87       -0.10     17.12 o 
  15   7   2       91.35       46.78     35.04 o 
  16   7   2       11.97       66.95     27.19 o 
  17   7   2        0.01      -23.55     23.55 o 
   0   8   2     6120.37     6659.17    100.56 o 
   1   8   2      616.72      676.11     15.58 o 
   2   8   2      209.24      220.46     18.22 o 
   3   8   2      391.98      477.32     16.96 o 
   4   8   2     3399.67     2993.68     35.34 o 
   5   8   2      801.61      768.60     19.82 o 
   6   8   2      289.13      300.29     13.28 o 
   7   8   2      360.36      439.64     17.27 o 
   8   8   2      108.97       96.44     10.93 o 
   9   8   2     1923.06     1979.72     42.25 o 
  10   8   2        4.87       10.59     10.11 o 
  11   8   2       93.71       82.21     17.17 o 
  12   8   2      105.89       62.29     20.22 o 
  13   8   2       31.84       20.11     18.74 o 
  14   8   2        0.54      -17.85     17.85 o 
  15   8   2        6.04      -20.98     20.98 o 
  16   8   2        0.70      -28.07     28.07 o 
   1   9   2      115.51      169.67     10.05 o 
   2   9   2      576.64      543.61     18.21 o 
   3   9   2       19.05       20.67      7.98 o 
   4   9   2      105.48       82.78     10.36 o 
   5   9   2      475.14      445.50     17.16 o 
   6   9   2      258.64      222.04     13.66 o 
   7   9   2      111.98      124.47     12.01 o 
   8   9   2      490.95      487.57     19.03 o 
   9   9   2        5.66        1.17     11.00 o 
  10   9   2      368.78      411.12     26.36 o 
  11   9   2        0.58       12.35     17.45 o 
  12   9   2      163.67      149.07     24.69 o 
  13   9   2      219.60      224.78     28.33 o 
  14   9   2        1.24        5.46     20.30 o 
  15   9   2       49.98       10.36     24.07 o 
  16   9   2        0.89       -7.97     25.55 o 
   0  10   2      293.24      290.59     35.48 o 
   1  10   2        2.19       15.61      8.66 o 
   2  10   2      155.53      181.63     13.45 o 
   3  10   2      109.44      166.76     13.46 o 
   4  10   2        1.65        0.94      8.52 o 
   5  10   2     1109.99     1099.64     25.67 o 
   6  10   2      221.04      297.94     17.75 o 
   7  10   2      125.36      157.69     13.77 o 
   8  10   2      277.16      281.27     18.25 o 
   9  10   2      643.96      680.44     28.09 o 
  10  10   2       15.10      -11.14     15.37 o 
  11  10   2      525.67      448.09     32.75 o 
  12  10   2       14.72       18.44     19.26 o 
  13  10   2       59.98       52.24     25.18 o 
  14  10   2       22.87       19.65     21.70 o 
  15  10   2        5.98      -24.53     24.53 o 
  16  10   2        3.47       -7.46     25.52 o 
   1  11   2     1980.25     1833.31     40.14 o 
   2  11   2       83.65       81.37     12.40 o 
   3  11   2      113.96      113.87     21.07 o 
   4  11   2       12.00        3.14      9.03 o 
   5  11   2      145.29      163.31     14.71 o 
   6  11   2      535.21      597.31     21.72 o 
   7  11   2      575.25      523.91     21.13 o 
   8  11   2      194.47      145.66     16.20 o 
   9  11   2       81.44       67.38     15.71 o 
  10  11   2       48.22       28.25     17.78 o 
  11  11   2       50.24       20.07     20.94 o 
  12  11   2       52.27       40.34     21.54 o 
  13  11   2      154.77      159.12     28.17 o 
  14  11   2       35.89        7.56     23.87 o 
  15  11   2        0.67      -23.50     25.60 o 
   0  12   2     1965.28     1784.24     56.59 o 
   1  12   2     1725.35     1735.54     41.22 o 
   2  12   2      317.25      313.46     21.73 o 
   3  12   2       96.56      114.79     14.27 o 
   4  12   2      157.38      135.71     14.35 o 
   5  12   2      278.77      311.02     18.63 o 
   6  12   2      760.87      871.68     27.54 o 
   7  12   2       51.20       52.93     12.59 o 
   8  12   2       11.05      -10.62     11.54 o 
   9  12   2       90.78      121.43     18.87 o 
  10  12   2        1.04      -15.22     15.22 o 
  11  12   2       77.04       92.95     23.93 o 
  12  12   2        4.11       -7.01     19.98 o 
  13  12   2        1.63      -12.20     20.01 o 
  14  12   2        0.08      -20.69     20.69 o 
   1  13   2        5.34       22.23     13.55 o 
   2  13   2      495.77      428.91     25.27 o 
   3  13   2        0.23       -1.24     12.00 o 
   4  13   2       30.53       22.49     13.67 o 
   5  13   2      350.96      379.28     20.84 o 
   6  13   2        1.76       -5.74     16.43 o 
   7  13   2      282.04      264.74     19.18 o 
   8  13   2       41.53       70.68     16.92 o 
   9  13   2      157.22      141.13     20.42 o 
  10  13   2        4.59      -16.66     16.66 o 
  11  13   2       34.76       20.80     21.10 o 
  12  13   2       15.63       -7.81     19.25 o 
  13  13   2       31.77       17.13     23.53 o 
  14  13   2        0.43        7.65     27.34 o 
   0  14   2      497.40      570.67     49.81 o 
   1  14   2      154.26      126.39     22.35 o 
   2  14   2       24.14       49.74     17.51 o 
   3  14   2      230.91      244.33     25.64 o 
   4  14   2      705.20      723.14     32.68 o 
   5  14   2       51.20       48.05     16.58 o 
   6  14   2        0.23        4.58     12.95 o 
   7  14   2      136.20      111.27     16.96 o 
   8  14   2       62.14       76.91     19.66 o 
   9  14   2      136.11      145.26     20.97 o 
  10  14   2       39.88       62.77     25.32 o 
  11  14   2        7.93      -18.11     20.36 o 
  12  14   2       19.39      -21.46     21.46 o 
  13  14   2        7.72       -8.21     25.36 o 
   1  15   2       48.64       28.78     18.71 o 
   2  15   2       24.42        4.93     16.79 o 
   3  15   2      120.80      135.06     23.00 o 
   4  15   2       14.43        2.42     13.99 o 
   5  15   2        0.27        6.89     14.11 o 
   6  15   2       21.58       35.98     19.37 o 
   7  15   2      102.65      136.38     26.37 o 
   8  15   2        0.00       11.88     20.66 o 
   9  15   2       59.53       78.84     23.45 o 
  10  15   2       48.28       69.45     23.83 o 
  11  15   2       56.17       57.15     30.39 o 
  12  15   2       21.75       37.09     26.35 o 
   0  16   2      108.48       92.88     54.10 o 
   1  16   2       16.18       22.52     26.27 o 
   2  16   2        3.79        6.09     15.62 o 
   3  16   2       11.73       36.97     17.91 o 
   4  16   2       48.48       27.41     22.96 o 
   5  16   2      123.87      169.90     25.01 o 
   6  16   2        0.39       47.38     16.50 o 
   7  16   2       32.97       59.34     21.00 o 
   8  16   2       84.16       72.86     23.63 o 
   9  16   2      107.98      154.87     27.26 o 
  10  16   2       23.93        1.42     26.21 o 
  11  16   2      203.05      186.52     60.81 o 
   1  17   2      196.79      259.22     29.47 o 
   2  17   2       28.68       32.56     19.65 o 
   3  17   2        7.43       46.07     26.88 o 
   4  17   2       60.20      108.51     23.29 o 
   5  17   2       46.77       47.57     23.42 o 
   6  17   2        0.04       48.80     20.05 o 
   7  17   2        8.07       -3.71     22.58 o 
   8  17   2        2.46       72.75     34.69 o 
   9  17   2       41.23      132.54     37.36 o 
   0  18   2        4.23        6.99     25.16 o 
   1  18   2       41.97       81.34     21.91 o 
   2  18   2        0.12       11.06     18.92 o 
   3  18   2      178.66      200.33     29.54 o 
   4  18   2       47.91       91.09     23.15 o 
   5  18   2        0.96       35.91     19.85 o 
   6  18   2       48.72       90.73     22.38 o 
   7  18   2        4.82        5.99     32.29 o 
   1  19   2        2.10        8.68     20.44 o 
   2  19   2       40.21       89.94     24.42 o 
   3  19   2       10.13       10.24     29.04 o 
   4  19   2        1.54       41.71     29.64 o 
   5  19   2        0.62       41.95     27.26 o 
   1   1   3     1143.18     1353.84     25.67 o 
   2   1   3       98.43       95.20      6.14 o 
   3   1   3    24105.39    24023.67     93.77 o 
   4   1   3     2916.29     2921.79     28.34 o 
   5   1   3      566.45      538.28      9.25 o 
   6   1   3       52.54       47.38      4.96 o 
   7   1   3     1189.59     1057.07     14.75 o 
   8   1   3      666.66      640.05     17.28 o 
   9   1   3       17.49       41.07      8.79 o 
  10   1   3     1445.37     1475.03     31.34 o 
  11   1   3      748.66      794.36     23.34 o 
  12   1   3      223.82      191.26     15.25 o 
  13   1   3       14.38        7.63     14.32 o 
  14   1   3        0.43       -4.94     12.27 o 
  15   1   3       28.65       30.83     14.55 o 
  16   1   3        9.76        6.29     18.57 o 
  17   1   3        0.29       20.31     15.49 o 
  18   1   3       38.97        5.37     16.47 o 
   0   2   3      876.03      965.81     19.48 o 
   1   2   3    15241.15    15372.83     54.86 o 
   2   2   3    37212.18    37676.53    169.29 o 
   3   2   3     1675.93     1675.46     17.42 o 
   4   2   3       13.78       22.55      3.93 o 
   5   2   3      599.77      712.36     12.76 o 
   6   2   3     1117.70     1060.68     13.42 o 
   7   2   3      173.69      210.98      8.59 o 
   8   2   3      502.15      482.91     11.99 o 
   9   2   3       30.32       35.84      6.94 o 
  10   2   3       27.63       26.52      9.95 o 
  11   2   3      137.49      131.37     16.32 o 
  12   2   3      487.25      475.97     23.07 o 
  13   2   3      279.55      267.84     22.71 o 
  14   2   3      820.69      829.97     34.97 o 
  15   2   3       21.13       17.49     16.74 o 
  16   2   3       64.76       67.95     21.75 o 
  17   2   3       13.27       -0.84     15.32 o 
  18   2   3        0.90      -13.00     16.65 o 
   1   3   3     3717.16     3326.44     28.05 o 
   2   3   3    72225.72    70751.10    286.89 o 
   3   3   3     4976.90     5023.07     30.40 o 
   4   3   3     3062.03     2854.87     18.67 o 
   5   3   3     1908.39     1874.15     15.57 o 
   6   3   3      878.99      998.32     14.32 o 
   7   3   3     1850.45     1917.06     21.44 o 
   8   3   3      119.98      147.24      8.42 o 
   9   3   3       95.38      115.76      9.45 o 
  10   3   3     1614.85     1544.86     32.62 o 
  11   3   3        1.27       -9.39      9.39 o 
  12   3   3      722.75      769.30     27.77 o 
  13   3   3        2.21      -12.91     12.91 o 
  14   3   3       90.47       93.13     18.70 o 
  15   3   3       89.83       82.11     18.73 o 
  16   3   3       82.34       86.76     22.77 o 
  17   3   3        5.07       30.61     17.42 o 
  18   3   3       36.23       64.71     19.89 o 
   0   4   3     4953.40     4788.85    128.75 o 
   1   4   3      141.13      164.35     10.39 o 
   2   4   3    11794.52    11819.02     60.92 o 
   3   4   3     6040.86     5825.71     35.10 o 
   4   4   3       80.16       73.51      5.93 o 
   5   4   3      390.34      460.28     10.21 o 
   6   4   3     1497.66     1614.99     21.11 o 
   7   4   3      271.94      324.02      8.42 o 
   8   4   3       40.02       36.38      6.61 o 
   9   4   3       18.03       11.62      8.53 o 
  10   4   3       24.02       26.02     10.63 o 
  11   4   3      251.54      224.95     17.13 o 
  12   4   3      269.24      249.17     18.97 o 
  13   4   3      590.55      576.18     31.62 o 
  14   4   3      608.43      571.23     56.42 o 
  15   4   3        4.65        0.11     16.66 o 
  16   4   3        9.48        7.73     18.20 o 
  17   4   3        8.51        0.63     20.28 o 
  18   4   3       13.25       10.55     21.71 o 
   1   5   3      176.91      165.46      9.55 o 
   2   5   3     1643.84     1601.22     21.99 o 
   3   5   3     4514.70     4355.81     40.51 o 
   4   5   3     1173.47     1325.70     19.04 o 
   5   5   3     4631.08     4957.34     32.94 o 
   6   5   3        5.37        5.87      4.86 o 
   7   5   3     2005.18     2063.32     21.71 o 
   8   5   3      562.28      616.16     14.35 o 
   9   5   3       16.07        7.49      8.80 o 
  10   5   3      603.86      631.12     23.65 o 
  11   5   3     1129.59     1140.24     32.08 o 
  12   5   3       11.02        6.48     13.44 o 
  13   5   3        6.43      -14.96     14.96 o 
  14   5   3        3.01      -13.71     15.58 o 
  15   5   3       18.58       21.34     18.78 o 
  16   5   3        1.44        9.40     18.85 o 
  17   5   3        8.15      -15.61     18.99 o 
   0   6   3     3291.27     3322.06     83.88 o 
   1   6   3      208.09      278.97     12.45 o 
   2   6   3       75.04       71.95      7.99 o 
   3   6   3        6.10       20.64      6.85 o 
   4   6   3     3018.33     2868.94     29.07 o 
   5   6   3        0.44       -2.07      5.20 o 
   6   6   3      100.60      105.47      7.89 o 
   7   6   3        0.03        2.38      5.16 o 
   8   6   3      159.41      171.06     10.71 o 
   9   6   3       18.44       20.44      8.90 o 
  10   6   3      258.06      256.00     18.13 o 
  11   6   3       19.45      -11.69     11.69 o 
  12   6   3        3.65        0.50     12.53 o 
  13   6   3        1.83      -16.34     16.34 o 
  14   6   3        3.17       13.65     17.90 o 
  15   6   3        1.67       14.29     24.45 o 
  16   6   3       11.97      -16.51     17.87 o 
  17   6   3        7.13        0.67     27.92 o 
   1   7   3     2292.98     2029.78     29.20 o 
   2   7   3     1393.35     1516.30     24.79 o 
   3   7   3     3402.90     3241.58     36.11 o 
   4   7   3     1620.49     1495.30     24.49 o 
   5   7   3     3938.73     3783.18     35.95 o 
   6   7   3       40.03       35.31      7.63 o 
   7   7   3     2025.85     1881.82     31.58 o 
   8   7   3      489.38      498.19     15.83 o 
   9   7   3      219.04      241.91     15.27 o 
  10   7   3      987.00      988.73     27.82 o 
  11   7   3        7.84        7.43     13.11 o 
  12   7   3       38.27       20.24     14.47 o 
  13   7   3        1.39        0.06     16.08 o 
  14   7   3        0.04       14.13     26.35 o 
  15   7   3        4.87        2.24     22.28 o 
  16   7   3       18.66       -5.62     24.05 o 
  17   7   3        9.43      -21.92     21.92 o 
   0   8   3     6283.93     5451.49     62.76 o 
   1   8   3        6.30        7.70      7.80 o 
   2   8   3      891.71      874.29     27.17 o 
   3   8   3      357.73      472.15     16.72 o 
   4   8   3      143.49      134.27     11.46 o 
   5   8   3        9.84        4.48      7.41 o 
   6   8   3     1283.23     1173.62     22.51 o 
   7   8   3       16.19       20.73      7.81 o 
   8   8   3      943.24      840.13     22.49 o 
   9   8   3       34.87       42.75     10.06 o 
  10   8   3      223.61      220.45     16.22 o 
  11   8   3      107.02      107.59     18.37 o 
  12   8   3        9.55       -1.74     14.10 o 
  13   8   3       96.50      107.67     25.46 o 
  14   8   3      493.37      529.60     48.55 o 
  15   8   3        0.19       18.44     24.23 o 
  16   8   3        7.83       -1.46     24.38 o 
   1   9   3       64.14       83.01      9.78 o 
   2   9   3     2218.65     2017.83     31.74 o 
   3   9   3      522.10      558.08     18.98 o 
   4   9   3     1479.15     1402.20     27.81 o 
   5   9   3        0.54        6.71      7.89 o 
   6   9   3      249.95      265.30     14.92 o 
   7   9   3        0.36       -2.70      7.32 o 
   8   9   3      329.25      294.98     16.33 o 
   9   9   3      414.24      397.19     20.19 o 
  10   9   3      560.22      624.16     23.93 o 
  11   9   3       88.24      122.78     19.33 o 
  12   9   3      498.86      469.62     34.10 o 
  13   9   3        0.62       -6.48     21.36 o 
  14   9   3        9.36      -24.86     32.15 o 
  15   9   3       21.95      -16.82     23.93 o 
  16   9   3       41.32       15.43     25.61 o 
   0  10   3       21.93       29.14     19.94 o 
   1  10   3     1162.32     1245.67     27.51 o 
   2  10   3     1181.47     1144.23     25.95 o 
   3  10   3      262.68      289.61     15.78 o 
   4  10   3        7.91        0.51      9.10 o 
   5  10   3       25.17        9.59      9.41 o 
   6  10   3        0.30        6.51     11.85 o 
   7  10   3       72.18       96.88     12.73 o 
   8  10   3      231.40      237.63     17.70 o 
   9  10   3        0.02       -8.28     12.60 o 
  10  10   3        6.17        1.24     12.61 o 
  11  10   3        1.65       19.90     19.61 o 
  12  10   3       78.67       80.00     22.94 o 
  13  10   3        0.16      -18.42     18.42 o 
  14  10   3      103.46       67.80     27.19 o 
  15  10   3        0.35        3.75     26.10 o 
   1  11   3      647.65      625.90     30.47 o 
   2  11   3       34.83       22.93     12.61 o 
   3  11   3     1014.69      944.21     29.07 o 
   4  11   3      238.92      226.79     15.90 o 
   5  11   3     1255.33     1208.41     29.73 o 
   6  11   3      129.32      104.91     13.72 o 
   7  11   3      218.29      213.39     16.05 o 
   8  11   3        0.11       10.47     14.45 o 
   9  11   3        3.86        8.22     13.30 o 
  10  11   3        0.23      -14.44     14.44 o 
  11  11   3       18.53       -2.49     19.97 o 
  12  11   3      109.95       94.27     24.08 o 
  13  11   3       33.92        1.19     22.86 o 
  14  11   3       15.61       24.84     25.07 o 
  15  11   3       11.13       -7.73     33.85 o 
   0  12   3      185.64      279.33     36.58 o 
   1  12   3      205.56      235.76     20.03 o 
   2  12   3      106.66      131.37     16.50 o 
   3  12   3      202.41      222.79     18.37 o 
   4  12   3      399.36      397.08     22.86 o 
   5  12   3       29.35       35.46     12.09 o 
   6  12   3       50.22       52.39     13.01 o 
   7  12   3        7.74       13.81     11.75 o 
   8  12   3       63.22       56.23     14.19 o 
   9  12   3      102.62      160.82     20.17 o 
  10  12   3       12.64       -1.12     16.27 o 
  11  12   3        0.01        5.27     20.60 o 
  12  12   3        1.61      -17.67     19.09 o 
  13  12   3       15.17       17.22     24.77 o 
  14  12   3       57.30       -1.28     26.44 o 
   1  13   3      459.80      435.08     26.15 o 
   2  13   3      990.81     1008.50     35.00 o 
   3  13   3     1807.82     1680.39     48.01 o 
   4  13   3       37.67       49.04     14.26 o 
   5  13   3       37.91       35.08     15.53 o 
   6  13   3       69.90       52.53     15.26 o 
   7  13   3        0.34       -9.33     11.61 o 
   8  13   3      304.05      273.39     26.38 o 
   9  13   3      145.42       83.24     18.97 o 
  10  13   3      188.19      145.03     24.35 o 
  11  13   3       89.88       78.92     25.14 o 
  12  13   3       18.78        1.74     21.33 o 
  13  13   3        2.79      -21.55     24.94 o 
   0  14   3      378.92      357.46     42.38 o 
   1  14   3      198.32      228.79     21.52 o 
   2  14   3     1006.57      983.32     36.13 o 
   3  14   3      132.51      117.73     18.77 o 
   4  14   3      519.28      470.05     27.77 o 
   5  14   3       72.70       93.84     16.94 o 
   6  14   3      275.10      239.88     22.00 o 
   7  14   3        7.25        6.99     15.30 o 
   8  14   3       46.23       39.23     20.45 o 
   9  14   3        5.61       25.59     24.87 o 
  10  14   3        2.83        2.06     19.29 o 
  11  14   3        8.08       50.92     23.42 o 
  12  14   3       40.06      -19.65     21.76 o 
  13  14   3        1.23      -35.62     35.62 o 
   1  15   3        2.96       10.02     16.10 o 
   2  15   3      587.81      600.23     37.06 o 
   3  15   3        2.15        9.28     14.65 o 
   4  15   3       66.95       78.95     18.01 o 
   5  15   3      142.05      174.54     21.22 o 
   6  15   3       22.41       49.87     16.47 o 
   7  15   3       20.13       15.48     16.61 o 
   8  15   3       28.10       40.95     24.41 o 
   9  15   3       12.50       34.14     25.35 o 
  10  15   3       26.14       27.82     25.64 o 
  11  15   3        1.08       -5.14     32.11 o 
  12  15   3       16.09       37.50     29.33 o 
   0  16   3        0.85        0.03     24.72 o 
   1  16   3       10.91       20.01     17.62 o 
   2  16   3        4.42      -16.21     16.21 o 
   3  16   3       48.74       93.51     22.64 o 
   4  16   3       79.50      103.60     23.61 o 
   5  16   3       43.34       39.16     16.66 o 
   6  16   3       48.52       60.03     18.01 o 
   7  16   3       11.27       62.03     19.40 o 
   8  16   3        8.17       20.56     23.48 o 
   9  16   3       40.99       55.60     23.98 o 
  10  16   3       13.29       34.54     30.48 o 
   1  17   3       11.93        2.78     16.61 o 
   2  17   3       32.31       83.06     22.47 o 
   3  17   3       33.18       57.22     20.65 o 
   4  17   3       14.97       19.13     18.57 o 
   5  17   3       47.88       73.30     21.36 o 
   6  17   3        6.29       52.20     20.76 o 
   7  17   3        2.73       19.49     22.69 o 
   8  17   3       11.29       44.71     44.82 o 
   9  17   3        5.12       -1.55     29.90 o 
   0  18   3       55.18      132.98     42.36 o 
   1  18   3      142.24      152.77     26.89 o 
   2  18   3        2.97       33.05     20.08 o 
   3  18   3       30.53       70.32     22.15 o 
   4  18   3       14.86       60.14     21.23 o 
   5  18   3      169.12      189.22     28.46 o 
   6  18   3       23.17       72.75     28.88 o 
   7  18   3        0.02        8.04     62.49 o 
   1  19   3       20.29       22.94     20.55 o 
   2  19   3       33.33       62.33     35.23 o 
   3  19   3       44.79      124.11     53.26 o 
   4  19   3        3.37       73.02     31.60 o 
   5  19   3       40.74       68.22     47.81 o 
   0   0   4      417.31      499.06     30.20 o 
   1   0   4    12802.54    12682.05    100.78 o 
   2   0   4    24507.77    24184.71    129.30 o 
   3   0   4    14559.17    15156.05     92.01 o 
   4   0   4     4357.11     4378.95     40.84 o 
   5   0   4     6424.45     6049.14     61.02 o 
   6   0   4     5669.39     5454.39     43.53 o 
   7   0   4     1391.97     1685.61     30.76 o 
   8   0   4      210.77      320.40     23.61 o 
   9   0   4      362.19      374.03     18.30 o 
  10   0   4       23.99       21.97     12.80 o 
  11   0   4     1505.33     1353.36     56.85 o 
  12   0   4        0.16       -3.98     15.51 o 
  13   0   4     1018.51     1057.65     57.34 o 
  14   0   4        6.57        5.97     22.17 o 
  15   0   4       61.40       30.20     20.76 o 
  16   0   4        0.25      -10.65     19.45 o 
  17   0   4       26.57        7.71     28.23 o 
  18   0   4       10.63       11.32     23.24 o 
   1   1   4     2846.39     2498.74     29.28 o 
   2   1   4    62080.99    62635.20    167.41 o 
   3   1   4     3263.60     3173.01     26.51 o 
   4   1   4     1668.71     1758.21     19.47 o 
   5   1   4     1660.48     1637.71     16.71 o 
   6   1   4     3936.54     4121.14     47.96 o 
   7   1   4     1173.87     1142.28     24.25 o 
   8   1   4     2428.54     2358.10     40.02 o 
   9   1   4       53.39       47.62      7.46 o 
  10   1   4     1072.28     1165.59     25.48 o 
  11   1   4      144.43      128.93     21.53 o 
  12   1   4      486.14      402.64     24.53 o 
  13   1   4        3.02        9.26     14.77 o 
  14   1   4       35.05       27.52     14.07 o 
  15   1   4      210.34      259.59     22.12 o 
  16   1   4       11.83       -3.17     14.72 o 
  17   1   4       54.24       19.89     15.69 o 
  18   1   4        4.85      -16.07     16.07 o 
   0   2   4      993.03      976.74     22.06 o 
   1   2   4     2562.79     2460.99     37.00 o 
   2   2   4     3431.68     3966.57     32.62 o 
   3   2   4     7886.28     7869.94     44.90 o 
   4   2   4       11.16        7.67      4.06 o 
   5   2   4        8.21       24.68      4.42 o 
   6   2   4     2808.97     2708.99     22.10 o 
   7   2   4     1129.56     1288.09     15.56 o 
   8   2   4      416.67      329.78     12.34 o 
   9   2   4      182.47      270.99     12.38 o 
  10   2   4      535.08      475.36     19.89 o 
  11   2   4       81.28       49.66     13.27 o 
  12   2   4        1.54       -2.11     12.27 o 
  13   2   4       20.34       33.67     15.35 o 
  14   2   4      230.74      242.41     22.85 o 
  15   2   4        0.36        9.87     15.63 o 
  16   2   4       21.02       18.00     14.93 o 
  17   2   4       77.42       92.55     20.31 o 
  18   2   4        1.72        3.52     19.53 o 
   1   3   4      319.66      368.31      9.18 o 
   2   3   4     4020.04     3714.32     25.40 o 
   3   3   4       37.91       44.12      4.62 o 
   4   3   4     2534.09     2547.18     21.04 o 
   5   3   4      733.38      827.91     13.28 o 
   6   3   4     1994.74     2483.37     22.63 o 
   7   3   4      169.32      204.13      8.35 o 
   8   3   4      238.99      270.52     15.24 o 
   9   3   4      196.29      259.40     12.27 o 
  10   3   4        1.98        0.41      9.31 o 
  11   3   4      186.60      199.12     18.89 o 
  12   3   4        0.11       17.03     13.80 o 
  13   3   4      376.00      352.87     24.94 o 
  14   3   4        2.58      -13.77     13.77 o 
  15   3   4      227.00      288.09     28.92 o 
  16   3   4        9.42       -3.73     17.09 o 
  17   3   4       14.98       -2.10     16.06 o 
  18   3   4        2.98       17.73     17.96 o 
   0   4   4     1157.80      885.36     30.14 o 
   1   4   4    11859.90    11925.49     48.84 o 
   2   4   4     2031.04     1955.21     21.00 o 
   3   4   4       12.25        1.52      4.04 o 
   4   4   4      850.12      898.64     14.49 o 
   5   4   4      573.06      799.94     11.95 o 
   6   4   4      442.33      436.71     10.21 o 
   7   4   4     1497.24     1463.69     19.22 o 
   8   4   4     2252.99     2247.53     26.70 o 
   9   4   4      218.06      250.97     12.86 o 
  10   4   4        3.45       -7.28      9.29 o 
  11   4   4       58.48       31.93     12.10 o 
  12   4   4        9.72       21.82     15.52 o 
  13   4   4      104.82      127.65     22.11 o 
  14   4   4        5.89        2.09     15.53 o 
  15   4   4       30.60       44.57     19.98 o 
  16   4   4       38.96       47.11     22.06 o 
  17   4   4       50.32       77.27     24.28 o 
   1   5   4       39.12       60.41      7.19 o 
   2   5   4     1601.83     1566.82     26.69 o 
   3   5   4      891.31      795.35     15.87 o 
   4   5   4      717.30      812.04     14.85 o 
   5   5   4     2369.88     2555.00     22.63 o 
   6   5   4        0.19        1.66      4.82 o 
   7   5   4      515.91      476.99     10.84 o 
   8   5   4      656.77      705.89     16.93 o 
   9   5   4       48.34       25.75      8.57 o 
  10   5   4      620.41      570.11     22.72 o 
  11   5   4       10.63       24.38     13.83 o 
  12   5   4        2.60       11.92     15.20 o 
  13   5   4      105.91       85.47     20.62 o 
  14   5   4       30.81       42.71     18.35 o 
  15   5   4        4.03       -7.07     18.99 o 
  16   5   4       13.86       -3.92     17.67 o 
  17   5   4        0.03       18.31     29.06 o 
   0   6   4     3369.60     3414.02     77.37 o 
   1   6   4     2222.23     2452.18     30.20 o 
   2   6   4     1048.47     1116.98     22.25 o 
   3   6   4     1128.72     1473.27     25.36 o 
   4   6   4     1235.30     1186.91     19.85 o 
   5   6   4     7102.03     6806.40     43.52 o 
   6   6   4      181.39      164.32      8.40 o 
   7   6   4       12.96       14.86      5.91 o 
   8   6   4     1758.79     1799.39     26.18 o 
   9   6   4     1744.87     1709.90     31.74 o 
  10   6   4       52.04       43.76     12.96 o 
  11   6   4       30.43       27.08     14.46 o 
  12   6   4      122.03      105.20     20.23 o 
  13   6   4       19.40        0.87     14.85 o 
  14   6   4       49.58       47.94     19.79 o 
  15   6   4       61.29       66.48     21.70 o 
  16   6   4        4.47       -9.28     18.58 o 
  17   6   4       64.44       76.64     24.15 o 
   1   7   4     2238.36     2332.23     38.01 o 
   2   7   4     1390.09     1529.82     27.17 o 
   3   7   4     2172.67     2260.47     30.87 o 
   4   7   4      643.95      642.03     18.61 o 
   5   7   4     1596.70     1595.28     24.46 o 
   6   7   4       79.11       85.55      8.19 o 
   7   7   4       23.57       11.44      6.43 o 
   8   7   4       70.65       88.23      9.76 o 
   9   7   4        4.40        2.68      8.92 o 
  10   7   4      865.95      930.62     30.19 o 
  11   7   4      422.55      511.63     27.80 o 
  12   7   4      119.11       81.89     19.47 o 
  13   7   4      131.98      182.40     28.33 o 
  14   7   4       40.97       68.48     21.09 o 
  15   7   4       18.58        7.22     18.64 o 
  16   7   4        0.05      -20.91     20.91 o 
  17   7   4        1.26      -21.00     23.26 o 
   0   8   4      451.13      523.88     20.92 o 
   1   8   4     4359.07     4150.85     44.00 o 
   2   8   4      148.23      173.32     11.59 o 
   3   8   4     1789.70     1669.05     28.34 o 
   4   8   4      192.63      212.08     13.14 o 
   5   8   4      111.57       96.37     10.89 o 
   6   8   4       27.36       24.70      7.71 o 
   7   8   4      153.24      131.10     10.26 o 
   8   8   4     1451.60     1371.24     25.57 o 
   9   8   4        3.47       -0.99      9.46 o 
  10   8   4       29.65       27.90     11.95 o 
  11   8   4       34.96       48.69     18.28 o 
  12   8   4        0.01       -9.41     15.73 o 
  13   8   4       51.90       22.28     17.81 o 
  14   8   4        0.58      -14.30     16.51 o 
  15   8   4       13.79       29.05     26.42 o 
  16   8   4        9.11      -20.23     20.23 o 
   1   9   4      804.02      711.27     22.07 o 
   2   9   4      116.44      138.36     11.72 o 
   3   9   4     1591.97     1495.03     28.53 o 
   4   9   4       13.29        4.82      8.30 o 
   5   9   4       38.44       60.05     10.57 o 
   6   9   4       51.31       33.39     10.01 o 
   7   9   4      126.56      128.01     12.82 o 
   8   9   4       56.60       71.84     10.66 o 
   9   9   4        7.75       -0.52     10.11 o 
  10   9   4       16.16       -5.37      9.95 o 
  11   9   4       56.90       45.18     15.52 o 
  12   9   4       11.69       -0.42     15.92 o 
  13   9   4        4.82      -18.91     18.91 o 
  14   9   4        2.66       -7.70     20.84 o 
  15   9   4        9.57      -11.48     27.74 o 
  16   9   4        0.01        0.21     26.31 o 
   0  10   4        0.19       -0.21     18.73 o 
   1  10   4      977.02     1038.13     36.06 o 
   2  10   4       29.32       25.28      9.18 o 
   3  10   4     1556.49     1576.77     30.87 o 
   4  10   4       25.63       26.52     11.19 o 
   5  10   4      241.10      223.10     15.62 o 
   6  10   4      302.70      318.38     17.46 o 
   7  10   4      644.90      687.92     22.80 o 
   8  10   4      165.37      232.18     18.05 o 
   9  10   4      293.67      322.75     17.96 o 
  10  10   4        1.85       10.40     11.08 o 
  11  10   4        0.66        0.30     18.83 o 
  12  10   4       90.23      106.51     31.23 o 
  13  10   4        8.91      -17.04     30.18 o 
  14  10   4        2.81      -20.09     21.16 o 
  15  10   4        0.17      -24.17     24.17 o 
   1  11   4       69.29       23.59     12.77 o 
   2  11   4      502.88      511.86     23.19 o 
   3  11   4      109.20       67.37     13.70 o 
   4  11   4      156.40      178.56     15.03 o 
   5  11   4      229.47      220.49     16.60 o 
   6  11   4       26.54        7.83     10.64 o 
   7  11   4      527.88      523.10     22.70 o 
   8  11   4        1.27      -10.05     10.88 o 
   9  11   4       10.43       -5.25     11.07 o 
  10  11   4      127.42      116.42     20.19 o 
  11  11   4       45.65       49.45     22.12 o 
  12  11   4        0.13      -19.94     19.94 o 
  13  11   4        1.66       -6.96     21.90 o 
  14  11   4       44.92       -4.70     28.59 o 
  15  11   4        5.92        8.96     33.74 o 
   0  12   4      146.55       72.30     30.20 o 
   1  12   4      782.01      726.10     30.19 o 
   2  12   4      130.69       91.73     15.92 o 
   3  12   4        0.14       23.19     11.86 o 
   4  12   4        8.36       -6.55     12.48 o 
   5  12   4     1639.69     1624.30     50.32 o 
   6  12   4       12.58        2.96     11.41 o 
   7  12   4       50.25       61.29     14.62 o 
   8  12   4      367.00      349.55     23.25 o 
   9  12   4       91.87       90.92     18.65 o 
  10  12   4        2.90       27.03     14.89 o 
  11  12   4       96.90       27.35     20.62 o 
  12  12   4       44.91       40.34     24.45 o 
  13  12   4        6.12        8.55     24.00 o 
  14  12   4        0.18      -19.32     24.61 o 
   1  13   4      418.08      456.01     30.84 o 
   2  13   4        1.88        3.19     12.93 o 
   3  13   4      245.46      251.37     25.98 o 
   4  13   4        1.56        2.16     13.09 o 
   5  13   4      228.03      259.70     21.03 o 
   6  13   4      277.29      278.66     21.91 o 
   7  13   4       47.48       57.62     17.91 o 
   8  13   4       29.03       61.00     16.45 o 
   9  13   4       82.81      102.61     21.38 o 
  10  13   4       53.56       55.88     16.22 o 
  11  13   4       36.19       18.56     21.17 o 
  12  13   4       14.39      -13.95     23.19 o 
  13  13   4       16.65       -2.43     33.59 o 
   0  14   4       60.53       22.48     16.93 o 
   1  14   4      103.67      128.31     19.52 o 
   2  14   4      316.11      302.16     24.81 o 
   3  14   4      443.93      467.62     28.33 o 
   4  14   4       50.88       94.32     17.16 o 
   5  14   4      143.20      158.52     19.55 o 
   6  14   4       15.09        4.31     14.63 o 
   7  14   4        1.28        3.63     15.84 o 
   8  14   4      152.26       96.35     20.32 o 
   9  14   4       11.01       20.11     19.60 o 
  10  14   4        0.01       -3.44     14.99 o 
  11  14   4        2.33      -21.63     21.63 o 
  12  14   4        0.66       -3.18     24.60 o 
   1  15   4       42.66       45.75     15.98 o 
   2  15   4       59.89       58.61     17.45 o 
   3  15   4       42.11       37.85     16.26 o 
   4  15   4       13.51       30.94     15.41 o 
   5  15   4       43.99       52.38     16.09 o 
   6  15   4       10.92       13.66     14.69 o 
   7  15   4       83.00       86.98     20.66 o 
   8  15   4       19.99       56.58     37.77 o 
   9  15   4       11.91       41.93     21.94 o 
  10  15   4       47.53        8.34     19.70 o 
  11  15   4       35.78        0.91     32.77 o 
   0  16   4      441.61      349.92     52.00 o 
   1  16   4      189.38      205.33     27.75 o 
   2  16   4       56.18       35.39     19.15 o 
   3  16   4      230.12      199.49     27.09 o 
   4  16   4        3.13       37.32     16.10 o 
   5  16   4       51.83       98.23     19.15 o 
   6  16   4       15.56       12.69     16.39 o 
   7  16   4      157.45      134.56     22.73 o 
   8  16   4       31.20        8.54     20.60 o 
   9  16   4      133.32      169.73     29.24 o 
  10  16   4       25.30       39.10     22.01 o 
   1  17   4        1.17       -6.50     19.85 o 
   2  17   4       77.61      119.75     24.29 o 
   3  17   4       43.06       69.66     20.03 o 
   4  17   4        0.46       16.93     24.45 o 
   5  17   4       15.73       58.44     21.31 o 
   6  17   4       31.07       54.93     18.91 o 
   7  17   4       84.08      109.91     23.88 o 
   8  17   4        0.24      -26.10     28.06 o 
   9  17   4        1.97       56.23     23.97 o 
   0  18   4      153.96      174.01     39.36 o 
   1  18   4       25.12       12.51     18.86 o 
   2  18   4        8.21       27.60     19.50 o 
   3  18   4        1.25       39.80     20.76 o 
   4  18   4        1.37       73.71     23.51 o 
   5  18   4      160.87      291.16     32.25 o 
   6  18   4       20.40       70.08     64.58 o 
   7  18   4        0.07       58.71     46.13 o 
   1  19   4       69.93       93.10     57.87 o 
   2  19   4       23.01       26.84     46.13 o 
   3  19   4       41.36      128.33     56.20 o 
   4  19   4        0.13       15.94     46.97 o 
   1   1   5     2111.14     2218.16     30.65 o 
   2   1   5     5659.09     5891.38     38.74 o 
   3   1   5     9260.99     9076.80     45.78 o 
   4   1   5    11340.04    11204.12     91.62 o 
   5   1   5      374.59      433.52     11.27 o 
   6   1   5       10.39        2.96      4.28 o 
   7   1   5     3979.89     4083.56     32.83 o 
   8   1   5        4.40       -1.21      5.12 o 
   9   1   5      355.13      380.17     13.70 o 
  10   1   5      103.40       93.91     13.75 o 
  11   1   5      104.79      130.65     16.52 o 
  12   1   5      407.66      455.72     25.90 o 
  13   1   5      727.76      728.79     31.90 o 
  14   1   5        0.04       18.87     13.40 o 
  15   1   5        7.15       -9.27     13.29 o 
  16   1   5       43.58        5.75     13.78 o 
  17   1   5        8.56       16.07     17.38 o 
  18   1   5        0.39       -9.36     16.87 o 
   0   2   5     3004.84     2988.84     32.45 o 
   1   2   5      191.88      264.06     10.07 o 
   2   2   5        1.49       -4.19      4.54 o 
   3   2   5     9171.58     9045.91     43.39 o 
   4   2   5      142.62      191.81      7.92 o 
   5   2   5     3221.21     3091.55     24.42 o 
   6   2   5      355.85      338.70      9.71 o 
   7   2   5      121.98      115.20      6.83 o 
   8   2   5      536.83      506.85     14.86 o 
   9   2   5     1081.37      990.36     20.71 o 
  10   2   5      132.09      138.86     15.54 o 
  11   2   5     2616.68     2544.82     48.97 o 
  12   2   5      192.05      200.25     19.77 o 
  13   2   5        0.04      -12.59     12.59 o 
  14   2   5       21.37       -0.37     14.42 o 
  15   2   5      173.22      143.39     21.26 o 
  16   2   5        7.00       14.31     15.52 o 
  17   2   5        4.37       13.05     17.22 o 
  18   2   5        4.08      -12.39     23.24 o 
   1   3   5    18726.43    18103.73     72.35 o 
   2   3   5    11440.63    11576.25     67.60 o 
   3   3   5     3058.63     3146.70     43.59 o 
   4   3   5      320.12      331.42      9.56 o 
   5   3   5      858.69      861.40     14.17 o 
   6   3   5     1844.40     1872.87     20.44 o 
   7   3   5      632.77      644.67     13.73 o 
   8   3   5     1002.89      944.96     22.35 o 
   9   3   5       65.21       79.94      9.27 o 
  10   3   5      208.21      233.40     19.69 o 
  11   3   5      101.12       64.62     14.79 o 
  12   3   5        0.00       17.91     13.84 o 
  13   3   5      697.62      764.53     32.72 o 
  14   3   5       31.81       21.71     17.79 o 
  15   3   5      197.71      247.20     28.36 o 
  16   3   5      135.03      128.93     24.55 o 
  17   3   5        0.00        9.33     16.61 o 
   0   4   5     8930.09     9174.11     93.34 o 
   1   4   5      209.82      206.81      8.23 o 
   2   4   5      806.09      757.05     14.33 o 
   3   4   5    10234.37    10013.42     46.42 o 
   4   4   5      522.38      547.65     14.16 o 
   5   4   5     1588.11     1340.90     19.93 o 
   6   4   5       93.21      100.88      7.30 o 
   7   4   5      573.24      625.14     13.81 o 
   8   4   5     1342.40     1298.15     21.38 o 
   9   4   5     1525.38     1519.96     25.93 o 
  10   4   5       15.44        3.83      9.92 o 
  11   4   5     1048.28     1033.45     55.18 o 
  12   4   5       27.67       49.47     16.46 o 
  13   4   5      102.26       59.37     23.24 o 
  14   4   5       15.23       38.60     18.50 o 
  15   4   5       10.63        0.97     16.75 o 
  16   4   5        3.71       10.30     18.80 o 
  17   4   5        0.05        3.18     19.48 o 
   1   5   5      581.85      573.22     12.56 o 
   2   5   5       70.18      100.01      7.33 o 
   3   5   5     3247.52     3276.24     36.60 o 
   4   5   5      178.40      201.78      8.69 o 
   5   5   5      155.24      161.58      8.73 o 
   6   5   5     2895.45     3117.44     25.96 o 
   7   5   5     1191.76     1143.05     18.64 o 
   8   5   5      607.32      601.61     17.67 o 
   9   5   5       68.38       97.58     11.72 o 
  10   5   5      120.36      127.01     16.35 o 
  11   5   5      316.94      302.95     25.74 o 
  12   5   5      147.98      142.06     21.16 o 
  13   5   5        1.61       -6.77     15.20 o 
  14   5   5       35.16       40.02     18.45 o 
  15   5   5       90.10       79.87     22.56 o 
  16   5   5       23.01       17.81     18.38 o 
  17   5   5        1.54       -0.09     24.19 o 
   0   6   5     2069.78     2021.41     44.51 o 
   1   6   5       56.64       65.19      8.21 o 
   2   6   5       25.18       22.03      9.48 o 
   3   6   5       31.48       30.88      7.73 o 
   4   6   5     1172.28     1086.54     20.04 o 
   5   6   5     1324.60     1251.00     19.74 o 
   6   6   5      270.72      323.03     10.88 o 
   7   6   5       40.41       31.26      6.11 o 
   8   6   5        3.61        7.74      7.98 o 
   9   6   5     1028.02     1054.30     26.43 o 
  10   6   5       21.47        5.32     12.80 o 
  11   6   5       52.83       67.25     17.64 o 
  12   6   5        8.95        6.46     15.42 o 
  13   6   5        1.04      -12.40     15.86 o 
  14   6   5        2.18        1.52     16.23 o 
  15   6   5       15.12       -2.33     17.34 o 
  16   6   5       15.52       11.50     24.58 o 
  17   6   5        5.12      -19.05     19.05 o 
   1   7   5       99.19      137.62     11.06 o 
   2   7   5     1589.97     1459.78     31.57 o 
   3   7   5     2036.27     2046.35     30.00 o 
   4   7   5      458.62      479.09     15.25 o 
   5   7   5      988.17     1030.12     21.28 o 
   6   7   5      918.73      805.98     17.74 o 
   7   7   5     2055.86     2104.27     25.19 o 
   8   7   5      259.55      242.58     13.13 o 
   9   7   5      583.20      629.84     22.53 o 
  10   7   5      292.55      253.17     21.54 o 
  11   7   5     1035.25     1188.74     43.60 o 
  12   7   5       13.57      -13.76     14.68 o 
  13   7   5      179.86      210.71     25.70 o 
  14   7   5       17.09        5.13     22.64 o 
  15   7   5        7.39       10.07     18.12 o 
  16   7   5       26.80       42.79     22.25 o 
   0   8   5       93.83       81.36     17.38 o 
   1   8   5     2358.12     2601.87     35.33 o 
   2   8   5       15.94       22.56      8.82 o 
   3   8   5     1148.01     1031.58     24.46 o 
   4   8   5       14.41       23.74      8.57 o 
   5   8   5      980.68     1009.97     22.13 o 
   6   8   5      285.98      242.81     13.40 o 
   7   8   5       33.69       15.49      7.61 o 
   8   8   5      376.10      334.70     15.34 o 
   9   8   5     1566.48     1600.93     38.41 o 
  10   8   5      415.68      393.11     24.07 o 
  11   8   5      215.86      247.71     25.46 o 
  12   8   5       20.61       14.45     16.83 o 
  13   8   5      117.94      120.56     23.85 o 
  14   8   5        7.46        6.59     17.68 o 
  15   8   5      108.41      130.13     25.55 o 
  16   8   5       21.77       27.55     25.73 o 
   1   9   5     3542.23     3193.21     51.21 o 
   2   9   5      350.77      325.77     15.50 o 
   3   9   5      242.25      311.36     17.40 o 
   4   9   5      896.54      936.25     24.35 o 
   5   9   5      753.82      793.68     23.37 o 
   6   9   5      261.19      280.98     15.06 o 
   7   9   5        5.27       -7.30      7.30 o 
   8   9   5      524.11      534.92     18.86 o 
   9   9   5      169.85      218.50     15.18 o 
  10   9   5       25.69       10.68     11.14 o 
  11   9   5       25.89       26.30     16.61 o 
  12   9   5        0.91      -12.47     15.20 o 
  13   9   5      530.23      590.37     37.32 o 
  14   9   5        4.80        0.78     22.55 o 
  15   9   5       22.39       -4.35     24.09 o 
  16   9   5       51.08       36.19     28.06 o 
   0  10   5      104.41       83.19     23.17 o 
   1  10   5       62.02       81.74     15.41 o 
   2  10   5       49.07       50.57     12.56 o 
   3  10   5      213.64      277.85     26.04 o 
   4  10   5       40.10       31.31     10.54 o 
   5  10   5      818.64      808.42     24.61 o 
   6  10   5      179.20      149.36     15.36 o 
   7  10   5       57.83       51.36     11.30 o 
   8  10   5      458.38      461.20     20.03 o 
   9  10   5      349.59      417.24     23.73 o 
  10  10   5        3.50        8.11     11.56 o 
  11  10   5       60.26       63.21     20.01 o 
  12  10   5       24.93       58.60     41.54 o 
  13  10   5       29.68       21.03     23.11 o 
  14  10   5       17.78        2.36     25.14 o 
  15  10   5        6.93      -22.07     23.51 o 
   1  11   5      194.69      185.12     28.14 o 
   2  11   5        0.06       -7.07     10.28 o 
   3  11   5     1236.33     1152.81     33.12 o 
   4  11   5      182.04      150.32     16.36 o 
   5  11   5      383.84      381.65     26.03 o 
   6  11   5      235.81      215.04     17.42 o 
   7  11   5       13.26        7.09     12.25 o 
   8  11   5       26.99       26.48     11.37 o 
   9  11   5        5.03      -11.38     11.38 o 
  10  11   5       48.42       37.45     15.25 o 
  11  11   5        1.51      -22.99     22.99 o 
  12  11   5        0.01      -27.37     29.78 o 
  13  11   5       76.39       54.98     24.93 o 
  14  11   5       34.47       59.16     28.37 o 
   0  12   5      624.98      607.89     78.00 o 
   1  12   5      479.91      472.95     26.23 o 
   2  12   5      276.65      225.19     19.61 o 
   3  12   5        2.80        1.82     11.98 o 
   4  12   5      112.17       96.46     16.71 o 
   5  12   5      379.17      414.33     24.51 o 
   6  12   5      179.19      155.53     18.07 o 
   7  12   5        7.10       -1.93     12.63 o 
   8  12   5        0.46      -10.93     11.13 o 
   9  12   5      162.50      193.92     19.57 o 
  10  12   5        5.03       -1.27     14.83 o 
  11  12   5       51.61       34.02     24.46 o 
  12  12   5        9.95      -21.23     23.79 o 
  13  12   5        0.27      -22.39     22.39 o 
  14  12   5       16.65      -22.31     24.25 o 
   1  13   5       27.26       32.36     14.85 o 
   2  13   5      762.06      714.92     31.56 o 
   3  13   5       26.43       15.76     13.43 o 
   4  13   5       98.55       99.85     17.69 o 
   5  13   5       23.66       36.46     14.79 o 
   6  13   5       30.72       27.49     15.07 o 
   7  13   5     1275.77     1232.00     44.94 o 
   8  13   5       75.33       64.68     15.65 o 
   9  13   5       23.22       41.39     24.13 o 
  10  13   5        9.71       -8.20     15.22 o 
  11  13   5      131.16      143.44     31.28 o 
  12  13   5        3.25      -18.34     21.71 o 
  13  13   5       21.27      -22.03     22.03 o 
   0  14   5      382.56      308.66     43.49 o 
   1  14   5        7.68       12.07     13.86 o 
   2  14   5      140.68      151.96     24.25 o 
   3  14   5     1071.26     1143.17     45.21 o 
   4  14   5       29.79       29.05     17.13 o 
   5  14   5       50.78       52.02     15.77 o 
   6  14   5        0.01      -13.11     13.11 o 
   7  14   5      114.03      120.43     20.91 o 
   8  14   5       15.29       23.51     17.70 o 
   9  14   5        1.78       -6.11     17.19 o 
  10  14   5        6.91        9.39     17.59 o 
  11  14   5      151.39      123.23     44.87 o 
  12  14   5        3.04        2.90     26.34 o 
   1  15   5      736.07      800.69     36.96 o 
   2  15   5       27.83       27.87     15.12 o 
   3  15   5       84.67       95.56     18.99 o 
   4  15   5      149.98      197.87     23.01 o 
   5  15   5       73.66       86.35     18.23 o 
   6  15   5       31.75       42.29     16.13 o 
   7  15   5        0.15       -0.85     16.77 o 
   8  15   5       32.41       35.00     30.97 o 
   9  15   5       11.13       44.82     24.78 o 
  10  15   5        0.03       -2.30     18.70 o 
  11  15   5        4.53       34.20     31.96 o 
   0  16   5       29.34       70.04     30.25 o 
   1  16   5      183.40      182.98     26.34 o 
   2  16   5       21.34       37.71     16.60 o 
   3  16   5       11.89       34.85     18.65 o 
   4  16   5        8.65       12.65     15.67 o 
   5  16   5       59.17       78.75     19.36 o 
   6  16   5        4.87       10.92     15.50 o 
   7  16   5        0.32       -3.07     23.60 o 
   8  16   5       81.86      106.90     28.93 o 
   9  16   5        0.81       23.45     21.22 o 
  10  16   5        0.28      -14.19     19.40 o 
   1  17   5       83.11      115.86     23.69 o 
   2  17   5       32.05       58.07     22.03 o 
   3  17   5       11.74       16.00     25.56 o 
   4  17   5        1.48       51.73     19.95 o 
   5  17   5       99.97       98.07     20.25 o 
   6  17   5       24.53       54.78     20.25 o 
   7  17   5       13.37       15.57     31.23 o 
   8  17   5        0.00       55.31     26.76 o 
   9  17   5       18.08      -32.71     32.71 o 
   0  18   5       59.14      102.97     35.80 o 
   1  18   5        1.15       43.78     20.99 o 
   2  18   5        0.61       33.66     21.55 o 
   3  18   5        0.04       30.07     20.41 o 
   4  18   5       74.72       93.61     24.46 o 
   5  18   5       52.78      114.71     24.79 o 
   6  18   5        1.40       36.69     29.91 o 
   7  18   5        2.14       58.71     44.45 o 
   3  19   5       23.21        2.52     47.81 o 
   4  19   5        0.35       33.55     50.33 o 
   0   0   6      390.39      392.54     32.71 o 
   1   0   6     3586.90     3481.03     47.96 o 
   2   0   6     7090.61     6947.54    106.73 o 
   3   0   6       12.66      101.35     31.01 o 
   4   0   6     1206.37     1263.82     34.31 o 
   5   0   6       70.49       67.17      9.15 o 
   6   0   6     2885.04     3079.29     81.60 o 
   7   0   6      279.24      204.91     12.93 o 
   8   0   6      361.44      317.10     20.92 o 
   9   0   6      401.30      413.80     24.17 o 
  10   0   6      127.56       87.76     22.17 o 
  11   0   6     1647.09     1610.68     61.97 o 
  12   0   6     1215.44     1227.70     49.01 o 
  13   0   6      205.68      227.04     28.21 o 
  14   0   6      241.71      219.94     28.86 o 
  15   0   6       10.40       25.05     21.26 o 
  16   0   6       25.87       22.30     32.90 o 
  17   0   6       13.51       18.04     22.74 o 
   1   1   6        2.95        4.86      5.34 o 
   2   1   6      529.49      485.57     23.77 o 
   3   1   6     7998.46     8122.98     46.37 o 
   4   1   6     6266.81     6324.15     50.33 o 
   5   1   6       24.02       29.16      5.75 o 
   6   1   6        1.88       13.28      5.20 o 
   7   1   6        0.27        4.61      4.52 o 
   8   1   6      567.81      499.18     16.73 o 
   9   1   6      421.07      362.62     15.61 o 
  10   1   6     1421.81     1355.12     30.85 o 
  11   1   6        7.71       13.44     12.19 o 
  12   1   6        6.49       -2.45     12.93 o 
  13   1   6      266.89      242.01     30.90 o 
  14   1   6       41.88       37.40     14.80 o 
  15   1   6        0.41        1.41     14.19 o 
  16   1   6      160.96      147.60     22.28 o 
  17   1   6        0.51        5.00     16.72 o 
   0   2   6      638.52      558.84     17.54 o 
   1   2   6      507.89      472.12     11.89 o 
   2   2   6     4381.46     4325.83     33.61 o 
   3   2   6     1551.95     1500.19     21.21 o 
   4   2   6     2754.04     3089.35     31.82 o 
   5   2   6     3385.11     3092.03     28.02 o 
   6   2   6       55.17       68.71      6.12 o 
   7   2   6      277.04      314.80     10.11 o 
   8   2   6      497.45      517.00     17.04 o 
   9   2   6      991.41      894.54     22.08 o 
  10   2   6      302.24      303.16     17.58 o 
  11   2   6        6.11       -4.17     11.71 o 
  12   2   6        0.83       -3.78     12.83 o 
  13   2   6      806.57      976.29     52.84 o 
  14   2   6      164.88      201.48     25.50 o 
  15   2   6       27.52       25.58     22.03 o 
  16   2   6       96.69      126.83     21.05 o 
  17   2   6        3.93       20.02     16.97 o 
   1   3   6       40.50       52.72      6.56 o 
   2   3   6      204.23      280.50     11.73 o 
   3   3   6     1011.94     1183.22     17.62 o 
   4   3   6     4986.54     4794.24     34.33 o 
   5   3   6     3861.00     3726.74     33.20 o 
   6   3   6     1535.34     1678.11     20.28 o 
   7   3   6      449.07      394.09     11.57 o 
   8   3   6        0.61       -0.82      6.80 o 
   9   3   6      187.66      184.12     12.60 o 
  10   3   6        0.92       -5.75      9.52 o 
  11   3   6        2.55        2.49     11.99 o 
  12   3   6       45.66       20.88     18.52 o 
  13   3   6        0.01        1.34     14.90 o 
  14   3   6       87.73       94.83     24.70 o 
  15   3   6        2.28        2.27     18.96 o 
  16   3   6        1.09        7.23     17.84 o 
  17   3   6        9.90       26.13     17.63 o 
   0   4   6    20809.01    19985.40    201.81 o 
   1   4   6     1778.45     1668.66     23.94 o 
   2   4   6      170.92      149.10     12.19 o 
   3   4   6     6606.11     7176.14     52.89 o 
   4   4   6      446.27      330.63     10.58 o 
   5   4   6     9704.89    10169.82     53.37 o 
   6   4   6      274.85      335.80     10.94 o 
   7   4   6        1.39       -5.28      5.28 o 
   8   4   6        1.05       13.09      6.73 o 
   9   4   6      301.90      362.95     18.25 o 
  10   4   6        0.37        9.28     11.03 o 
  11   4   6        0.94        1.97     14.07 o 
  12   4   6       21.79       22.49     15.96 o 
  13   4   6       71.62       53.12     18.88 o 
  14   4   6      181.49      183.49     29.24 o 
  15   4   6       20.28      -13.16     16.51 o 
  16   4   6        1.12      -18.40     18.40 o 
  17   4   6       22.13        7.41     21.35 o 
   1   5   6      250.32      244.03      9.47 o 
   2   5   6       39.85       38.55      6.05 o 
   3   5   6     4123.91     4446.86     36.40 o 
   4   5   6     3688.49     3576.89     40.90 o 
   5   5   6       14.21       45.98      7.67 o 
   6   5   6     1056.15     1094.77     20.18 o 
   7   5   6        0.84        2.92      6.56 o 
   8   5   6     2864.96     2763.47     35.31 o 
   9   5   6       36.64       38.35     11.03 o 
  10   5   6       52.30       31.38     13.23 o 
  11   5   6      246.09      230.04     29.36 o 
  12   5   6      664.77      682.56     36.04 o 
  13   5   6       20.06       42.39     20.46 o 
  14   5   6       78.19       56.64     19.49 o 
  15   5   6       14.90       29.37     20.46 o 
  16   5   6       80.70       80.37     44.79 o 
  17   5   6        0.35       13.27     29.90 o 
   0   6   6     3378.74     3156.75     45.92 o 
   1   6   6      403.40      481.34     12.69 o 
   2   6   6        0.36       36.85      6.46 o 
   3   6   6      238.47      253.67     11.11 o 
   4   6   6     2099.48     2299.25     26.74 o 
   5   6   6       28.96       24.72      6.10 o 
   6   6   6      650.60      602.05     15.57 o 
   7   6   6      993.48      902.70     20.20 o 
   8   6   6     1620.57     1625.52     28.92 o 
   9   6   6       39.68       46.56     12.06 o 
  10   6   6        8.97        3.04     12.14 o 
  11   6   6      713.39      736.85     36.53 o 
  12   6   6      271.03      269.56     34.62 o 
  13   6   6       51.77       25.63     16.14 o 
  14   6   6      320.98      414.59     39.95 o 
  15   6   6        4.37       17.38     19.44 o 
  16   6   6       19.82       19.64     31.62 o 
  17   6   6       38.86       54.85     30.63 o 
   1   7   6       90.37       65.50      8.98 o 
   2   7   6     2123.17     2118.21     27.18 o 
   3   7   6      400.39      345.33     12.48 o 
   4   7   6     1052.62      994.80     19.11 o 
   5   7   6       25.28       35.71      8.25 o 
   6   7   6       61.94       57.69      8.33 o 
   7   7   6      381.03      396.42     15.53 o 
   8   7   6     1091.90     1174.87     26.26 o 
   9   7   6      135.31      127.80     22.24 o 
  10   7   6        2.52        6.77     13.41 o 
  11   7   6       78.76       84.01     18.82 o 
  12   7   6      146.56      145.47     23.27 o 
  13   7   6       44.80       17.82     18.06 o 
  14   7   6        0.49       31.71     23.12 o 
  15   7   6        0.65       11.52     20.04 o 
  16   7   6       23.50       32.16     22.15 o 
   0   8   6     4916.17     4808.01     77.78 o 
   1   8   6       94.26      113.29     14.42 o 
   2   8   6        0.01        0.67      7.07 o 
   3   8   6        0.71       17.98      7.23 o 
   4   8   6      652.23      627.79     18.22 o 
   5   8   6      383.52      354.60     13.87 o 
   6   8   6       28.18       12.39      7.15 o 
   7   8   6       74.15       58.75      9.40 o 
   8   8   6      553.92      525.83     18.38 o 
   9   8   6        7.04       -2.47     10.15 o 
  10   8   6       21.24       35.62     15.02 o 
  11   8   6        7.84        7.71     15.39 o 
  12   8   6      104.48      128.63     22.31 o 
  13   8   6       16.51       13.46     17.55 o 
  14   8   6       71.11       82.08     21.22 o 
  15   8   6        7.18        7.50     19.05 o 
  16   8   6       22.25       42.68     23.95 o 
   1   9   6        4.03       19.33     11.82 o 
   2   9   6      463.12      435.42     22.54 o 
   3   9   6        3.11       -0.06      8.33 o 
   4   9   6       34.30       13.09      8.10 o 
   5   9   6       73.69       77.22     10.43 o 
   6   9   6        0.56        4.03      8.12 o 
   7   9   6      146.24      170.90     20.48 o 
   8   9   6      141.17      113.53     12.46 o 
   9   9   6      117.93      100.82     13.30 o 
  10   9   6        1.58       10.79     14.05 o 
  11   9   6       14.93      -14.51     14.51 o 
  12   9   6       11.68       21.15     17.45 o 
  13   9   6       17.85       52.06     20.55 o 
  14   9   6        1.05       -9.72     18.64 o 
  15   9   6       28.41        5.98     23.74 o 
   0  10   6     4290.41     4301.78     99.28 o 
   1  10   6      970.49      898.22     35.49 o 
   2  10   6      191.76      231.59     17.64 o 
   3  10   6      350.17      312.87     19.47 o 
   4  10   6     1295.14     1238.02     33.14 o 
   5  10   6      764.01      748.98     22.61 o 
   6  10   6      285.53      268.61     16.15 o 
   7  10   6       46.76       27.57     10.88 o 
   8  10   6        5.55        9.44     10.51 o 
   9  10   6        1.91       16.02     11.10 o 
  10  10   6        6.11        9.81     12.27 o 
  11  10   6       16.22       -7.71     15.34 o 
  12  10   6       74.14       84.99     21.94 o 
  13  10   6       29.47       57.75     25.91 o 
  14  10   6        0.52       -3.10     39.01 o 
  15  10   6        3.37      -23.32     23.32 o 
   1  11   6        0.25      -12.10     12.10 o 
   2  11   6        6.20        8.17     10.92 o 
   3  11   6       22.43       45.59     13.70 o 
   4  11   6     2431.08     2315.52     45.61 o 
   5  11   6        5.97       25.87     12.92 o 
   6  11   6       19.68        7.57      9.90 o 
   7  11   6        2.66       -8.73      9.36 o 
   8  11   6      352.02      416.88     21.61 o 
   9  11   6       33.90       11.51     17.47 o 
  10  11   6      156.80      173.78     20.94 o 
  11  11   6        1.52      -24.12     26.05 o 
  12  11   6        3.24        2.54     21.46 o 
  13  11   6        1.19      -22.23     22.23 o 
  14  11   6        7.45      -14.61     21.55 o 
   0  12   6       20.49        7.46     19.94 o 
   1  12   6      214.09      253.24     25.24 o 
   2  12   6      250.53      218.26     19.92 o 
   3  12   6       62.47       61.47     15.24 o 
   4  12   6       34.27       53.92     14.28 o 
   5  12   6       15.48        6.48     14.23 o 
   6  12   6      132.58       71.70     13.43 o 
   7  12   6      355.60      432.56     27.41 o 
   8  12   6      250.43      283.61     21.84 o 
   9  12   6        0.12       -7.15     14.36 o 
  10  12   6       15.51       21.53     16.09 o 
  11  12   6        3.60       -1.48     16.95 o 
  12  12   6       95.44       95.46     29.82 o 
  13  12   6       17.50      -10.04     38.15 o 
  14  12   6       47.80       38.82     39.42 o 
   1  13   6      117.84       49.26     15.93 o 
   2  13   6       61.80       71.89     17.07 o 
   3  13   6        0.28       11.05     13.45 o 
   4  13   6      389.03      415.10     25.50 o 
   5  13   6       93.81       99.84     17.73 o 
   6  13   6       84.85       64.69     16.70 o 
   7  13   6       51.17       38.92     14.45 o 
   8  13   6        1.09       -1.82     12.78 o 
   9  13   6       47.08       39.02     18.50 o 
  10  13   6        0.15       -0.48     16.97 o 
  11  13   6        1.82       -0.38     17.12 o 
  12  13   6       40.75       24.96     26.00 o 
  13  13   6        4.38        2.05     27.24 o 
   0  14   6      542.73      465.76     48.36 o 
   1  14   6      268.73      233.35     30.60 o 
   2  14   6        4.06        8.95     14.01 o 
   3  14   6      135.52      121.58     24.33 o 
   4  14   6      143.72      175.50     20.44 o 
   5  14   6        1.65      -10.92     13.33 o 
   6  14   6       55.65       51.13     16.54 o 
   7  14   6        0.66        7.22     12.96 o 
   8  14   6       10.07       11.82     20.27 o 
   9  14   6        6.66      -16.38     16.38 o 
  10  14   6        0.75       24.80     17.88 o 
  11  14   6        0.94       -2.38     37.53 o 
  12  14   6       42.11       28.05     59.13 o 
   1  15   6        1.65       -6.80     14.98 o 
   2  15   6      115.03       92.76     19.39 o 
   3  15   6        0.05       20.81     17.80 o 
   4  15   6       44.50       30.53     16.17 o 
   5  15   6       29.25       60.18     16.99 o 
   6  15   6       95.75      119.14     20.05 o 
   7  15   6      123.72      104.19     21.22 o 
   8  15   6        1.20       16.77     15.17 o 
   9  15   6        4.36       -6.36     17.62 o 
  10  15   6        0.66      -16.92     16.92 o 
  11  15   6        5.48       38.72     33.20 o 
   0  16   6      362.96      416.02     49.65 o 
   1  16   6       51.79       37.26     17.25 o 
   2  16   6       34.97       49.70     17.37 o 
   3  16   6        8.50       30.84     16.88 o 
   4  16   6      108.92      113.27     20.39 o 
   5  16   6       24.22        9.20     16.17 o 
   6  16   6      120.48      117.24     22.73 o 
   7  16   6        0.00       24.23     16.29 o 
   8  16   6       38.72       35.45     33.02 o 
   9  16   6        5.38      -17.90     20.21 o 
  10  16   6        5.15        4.75     24.45 o 
   1  17   6        5.82       22.55     19.14 o 
   2  17   6        4.85       27.75     21.43 o 
   3  17   6       22.16       15.88     16.89 o 
   4  17   6      113.43      175.01     24.05 o 
   5  17   6        2.08      -11.79     22.22 o 
   6  17   6       22.31       16.25     22.79 o 
   7  17   6        6.20       27.14     17.24 o 
   8  17   6      101.28      126.16     38.50 o 
   0  18   6        0.54       37.56     31.63 o 
   1  18   6       20.44       45.38     22.87 o 
   2  18   6       17.87       20.33     22.16 o 
   3  18   6        1.27       31.45     21.77 o 
   4  18   6        5.68       25.50     35.31 o 
   5  18   6        4.94       58.63     32.43 o 
   6  18   6       28.66       71.19     38.16 o 
   1   1   7      445.28      429.29     14.09 o 
   2   1   7     6014.44     6157.20     48.08 o 
   3   1   7      515.49      580.56     20.31 o 
   4   1   7      423.44      406.59     12.49 o 
   5   1   7       35.89       46.69      6.58 o 
   6   1   7     1006.61      969.38     18.14 o 
   7   1   7       61.24       62.13      6.68 o 
   8   1   7        1.23       11.73      6.78 o 
   9   1   7      122.00      129.03     11.60 o 
  10   1   7      278.51      261.44     15.18 o 
  11   1   7      242.50      262.13     20.51 o 
  12   1   7      499.54      491.66     26.76 o 
  13   1   7       24.13       19.78     14.39 o 
  14   1   7       46.29       33.02     14.47 o 
  15   1   7       55.24       54.20     17.15 o 
  16   1   7        7.95        9.73     20.50 o 
  17   1   7       14.61        0.06     16.63 o 
   0   2   7     6873.32     6824.95    108.53 o 
   1   2   7     3059.44     3002.05     35.41 o 
   2   2   7       58.10       72.63      8.16 o 
   3   2   7     2191.98     2161.92     26.08 o 
   4   2   7      297.43      213.43      9.27 o 
   5   2   7      582.01      688.60     15.03 o 
   6   2   7     1793.86     1847.75     23.60 o 
   7   2   7      247.55      264.14     10.81 o 
   8   2   7       33.43       17.75      7.37 o 
   9   2   7        3.80       -6.59      7.20 o 
  10   2   7      570.89      543.59     19.86 o 
  11   2   7      486.40      436.21     24.44 o 
  12   2   7      270.90      216.68     20.62 o 
  13   2   7      192.11      222.97     24.81 o 
  14   2   7       42.59       60.15     19.98 o 
  15   2   7       32.69       61.49     19.71 o 
  16   2   7        0.09       -0.68     21.82 o 
  17   2   7       58.01       49.68     18.71 o 
   1   3   7      477.66      504.78     13.86 o 
   2   3   7       13.19       36.93      6.82 o 
   3   3   7     1091.84     1297.64     19.66 o 
   4   3   7     7463.44     7676.69     58.60 o 
   5   3   7     4619.01     4286.88     35.13 o 
   6   3   7      661.18      716.84     15.71 o 
   7   3   7      308.77      296.50     11.43 o 
   8   3   7        4.33       -6.32      6.32 o 
   9   3   7       65.10       55.17     10.11 o 
  10   3   7       75.96       68.28     12.46 o 
  11   3   7      166.29      192.86     22.18 o 
  12   3   7      267.13      249.32     25.43 o 
  13   3   7      159.73      124.65     22.31 o 
  14   3   7        8.01       31.83     21.55 o 
  15   3   7      157.62      154.13     24.92 o 
  16   3   7       50.77       64.09     27.97 o 
  17   3   7        8.34       28.84     27.12 o 
   0   4   7     2566.16     2590.41     36.58 o 
   1   4   7      165.62       94.16     10.43 o 
   2   4   7      616.73      781.17     19.15 o 
   3   4   7     3250.20     3127.28     30.97 o 
   4   4   7     1464.70     1414.84     20.12 o 
   5   4   7      476.88      618.57     18.14 o 
   6   4   7     2055.47     2056.79     25.61 o 
   7   4   7       23.07       14.14      6.26 o 
   8   4   7      480.92      516.24     20.98 o 
   9   4   7        6.43       11.51      9.40 o 
  10   4   7       45.02       35.72     13.71 o 
  11   4   7        4.98        0.45     13.25 o 
  12   4   7      290.56      318.23     27.96 o 
  13   4   7        5.14        5.17     15.76 o 
  14   4   7       59.16       21.01     18.51 o 
  15   4   7        8.11       12.80     22.15 o 
  16   4   7        2.79       16.03     19.68 o 
  17   4   7       63.68       68.05     23.94 o 
   1   5   7      243.11      298.10     12.44 o 
   2   5   7     3448.91     3183.67     48.64 o 
   3   5   7      402.49      502.96     17.33 o 
   4   5   7      211.61      244.07     11.88 o 
   5   5   7        9.59       13.93      6.83 o 
   6   5   7      721.38      738.90     19.08 o 
   7   5   7      168.75      156.83     11.30 o 
   8   5   7        8.29        3.44      8.64 o 
   9   5   7      256.65      222.52     21.23 o 
  10   5   7      296.38      291.14     21.90 o 
  11   5   7        5.07        8.13     14.74 o 
  12   5   7       56.29       39.39     17.59 o 
  13   5   7        5.89        2.76     15.28 o 
  14   5   7        0.03        8.75     17.69 o 
  15   5   7        4.63      -14.66     19.61 o 
  16   5   7        1.98      -19.13     19.13 o 
  17   5   7       29.18       21.44     24.87 o 
   0   6   7      257.49      167.09     14.02 o 
   1   6   7      435.88      400.97     12.40 o 
   2   6   7        0.05       -5.08      5.08 o 
   3   6   7      119.28       96.86      9.31 o 
   4   6   7      674.77      585.33     18.14 o 
   5   6   7      159.70      194.45     11.90 o 
   6   6   7      636.54      619.76     25.28 o 
   7   6   7      213.76      217.99     14.55 o 
   8   6   7        3.54       -4.37      8.89 o 
   9   6   7      171.91      163.47     16.12 o 
  10   6   7      115.48      119.25     17.80 o 
  11   6   7      113.19       95.49     20.40 o 
  12   6   7        1.09       16.04     16.22 o 
  13   6   7       43.88       30.14     18.30 o 
  14   6   7        0.06        0.91     17.06 o 
  15   6   7        3.89        2.16     18.48 o 
  16   6   7        4.54       -8.82     19.06 o 
   1   7   7      208.35      229.83     11.17 o 
   2   7   7        7.47       10.42      6.36 o 
   3   7   7       55.08       51.34      7.88 o 
   4   7   7       71.45       52.58      7.71 o 
   5   7   7      395.38      375.48     13.79 o 
   6   7   7     1251.56     1176.15     24.99 o 
   7   7   7      400.88      400.54     18.34 o 
   8   7   7      798.00      772.23     24.24 o 
   9   7   7       63.79       45.75     12.83 o 
  10   7   7      321.30      331.49     24.14 o 
  11   7   7       91.52      107.81     20.69 o 
  12   7   7        0.01       -1.95     15.56 o 
  13   7   7       10.23        9.73     18.14 o 
  14   7   7       32.48       29.64     19.44 o 
  15   7   7       14.28       21.42     19.99 o 
  16   7   7        1.25       -2.29     20.47 o 
   0   8   7     1284.54     1224.26     35.13 o 
   1   8   7      319.79      391.48     16.76 o 
   2   8   7      114.80      103.81     11.24 o 
   3   8   7     1068.67     1060.85     21.00 o 
   4   8   7      558.63      625.39     18.47 o 
   5   8   7       81.01       83.60      9.31 o 
   6   8   7       28.94       50.87      9.40 o 
   7   8   7       81.94       87.66     12.36 o 
   8   8   7       29.09       20.24     10.51 o 
   9   8   7        0.94       17.25     11.76 o 
  10   8   7      395.77      341.43     25.21 o 
  11   8   7       58.44       62.87     24.94 o 
  12   8   7       72.58       60.39     19.94 o 
  13   8   7       43.29       41.79     18.92 o 
  14   8   7       35.19       34.77     19.70 o 
  15   8   7       32.82       40.47     21.54 o 
  16   8   7       19.50       32.71     37.74 o 
   1   9   7      309.38      370.48     17.31 o 
   2   9   7      698.96      703.00     21.85 o 
   3   9   7       11.01        1.06      7.48 o 
   4   9   7       34.10       21.57      7.75 o 
   5   9   7       41.48       21.01      9.00 o 
   6   9   7       95.77       72.94      9.84 o 
   7   9   7      740.39      724.85     31.14 o 
   8   9   7        3.46       -9.78     10.48 o 
   9   9   7        6.07       -8.96     11.59 o 
  10   9   7       82.51       65.28     20.40 o 
  11   9   7       19.23        7.30     16.15 o 
  12   9   7      326.70      380.25     32.07 o 
  13   9   7        0.02        7.17     17.57 o 
  14   9   7        0.01        9.29     18.42 o 
  15   9   7       16.45        9.79     25.06 o 
   0  10   7      137.54       97.70     17.21 o 
   1  10   7      343.46      374.53     20.57 o 
   2  10   7       34.82       37.34     11.83 o 
   3  10   7      141.31      157.94     12.92 o 
   4  10   7      364.25      350.53     18.90 o 
   5  10   7      270.57      288.25     16.11 o 
   6  10   7      975.71      935.11     22.97 o 
   7  10   7       42.74       75.73     12.91 o 
   8  10   7        4.16        3.44     10.36 o 
   9  10   7        9.28        6.78     14.03 o 
  10  10   7       54.05       61.66     18.07 o 
  11  10   7        5.68       14.11     15.83 o 
  12  10   7       29.60       28.41     18.85 o 
  13  10   7       40.17       50.75     20.22 o 
  14  10   7        8.35       -7.92     24.51 o 
  15  10   7       97.70      101.49     58.71 o 
   1  11   7       49.68       66.33     16.36 o 
   2  11   7     1128.37     1184.42     30.73 o 
   3  11   7       22.94       36.78     12.10 o 
   4  11   7      208.64      269.40     22.51 o 
   5  11   7      416.19      435.62     19.19 o 
   6  11   7      144.24      130.07     13.39 o 
   7  11   7      225.38      231.84     30.01 o 
   8  11   7       23.87       24.11     11.87 o 
   9  11   7      110.77      118.27     17.57 o 
  10  11   7       61.26       51.39     21.45 o 
  11  11   7        0.54      -18.30     18.30 o 
  12  11   7       15.75       -6.97     23.36 o 
  13  11   7       10.78       23.47     24.52 o 
  14  11   7       23.63       -7.20     25.49 o 
   0  12   7       41.78       65.40     26.61 o 
   1  12   7        3.27       -3.69     14.92 o 
   2  12   7       53.97       24.14     15.32 o 
   3  12   7      237.23      260.33     19.02 o 
   4  12   7      420.58      415.27     21.83 o 
   5  12   7      106.93      108.59     18.71 o 
   6  12   7       50.06       33.64     16.96 o 
   7  12   7       11.70       11.83     12.22 o 
   8  12   7      113.07      122.44     17.56 o 
   9  12   7       10.62       27.08     18.11 o 
  10  12   7       29.79       45.54     18.09 o 
  11  12   7        5.51        2.74     21.21 o 
  12  12   7        3.32      -21.47     21.47 o 
  13  12   7        2.93      -11.74     24.55 o 
   1  13   7       75.81       75.02     23.85 o 
   2  13   7      287.70      267.44     24.26 o 
   3  13   7        4.73       12.79     13.15 o 
   4  13   7      412.87      421.36     30.30 o 
   5  13   7       91.00       83.66     15.06 o 
   6  13   7       75.02       67.43     13.94 o 
   7  13   7       35.15       48.14     15.20 o 
   8  13   7       86.38       90.45     16.79 o 
   9  13   7        2.80        2.79     16.96 o 
  10  13   7      170.46      213.40     26.82 o 
  11  13   7        1.70       23.49     27.59 o 
  12  13   7        6.64      -17.42     31.23 o 
   0  14   7      828.33      856.78     60.95 o 
   1  14   7       12.49       21.02     16.32 o 
   2  14   7        2.76       16.86     14.88 o 
   3  14   7       27.00       34.55     15.58 o 
   4  14   7      112.50      122.15     19.69 o 
   5  14   7       57.44       55.25     14.19 o 
   6  14   7       87.83       93.55     16.09 o 
   7  14   7       13.99       18.70     14.47 o 
   8  14   7        6.66       17.18     18.25 o 
   9  14   7       64.06       91.77     22.47 o 
  10  14   7       20.38        8.30     19.20 o 
  11  14   7        4.48       -3.52     21.04 o 
   1  15   7       23.26       27.97     15.51 o 
   2  15   7      272.59      310.10     26.55 o 
   3  15   7       80.36       72.22     19.49 o 
   4  15   7      138.88      145.18     20.99 o 
   5  15   7       89.69       96.33     17.83 o 
   6  15   7      124.04      104.95     18.42 o 
   7  15   7       83.95       98.38     18.31 o 
   8  15   7       26.73       35.55     16.12 o 
   9  15   7       13.73        5.35     24.58 o 
  10  15   7        4.28      -17.77     17.77 o 
   0  16   7      194.39      145.80     29.89 o 
   1  16   7       30.71       43.05     17.34 o 
   2  16   7       71.27       82.73     26.79 o 
   3  16   7       84.31      131.32     21.87 o 
   4  16   7        5.79       23.33     17.07 o 
   5  16   7        2.61       13.23     14.29 o 
   6  16   7        3.35        5.54     23.62 o 
   7  16   7       20.60       42.19     17.11 o 
   8  16   7       44.04       79.79     23.51 o 
   9  16   7        4.57      -13.85     19.90 o 
   1  17   7       10.03       11.07     25.91 o 
   2  17   7      177.06      229.07     25.85 o 
   3  17   7        4.65       36.25     18.07 o 
   4  17   7        0.01       28.69     17.83 o 
   5  17   7        0.20       -2.54     14.74 o 
   6  17   7       57.14       79.17     20.38 o 
   7  17   7        0.16       28.56     19.97 o 
   0  18   7        1.62       15.05     30.09 o 
   1  18   7       16.35       41.26     25.42 o 
   2  18   7        3.83       36.62     29.21 o 
   3  18   7        0.00       19.04     25.68 o 
   4  18   7       37.63       74.55     38.58 o 
   5  18   7        0.77       39.51     31.73 o 
   0   0   8      273.43      386.67     37.74 o 
   1   0   8     1221.64     1340.27     29.94 o 
   2   0   8     1011.90     1000.31     30.79 o 
   3   0   8      729.38      791.42     36.09 o 
   4   0   8      447.52      469.61     29.54 o 
   5   0   8     8040.58     8020.38     75.03 o 
   6   0   8       66.63       77.28     11.23 o 
   7   0   8      143.14      153.36     14.77 o 
   8   0   8     1127.52     1213.84     39.26 o 
   9   0   8     6471.18     5874.38    115.39 o 
  10   0   8     1245.98     1270.77     43.24 o 
  11   0   8      382.36      377.90     30.33 o 
  12   0   8        6.47       28.81     17.33 o 
  13   0   8      157.18      153.33     35.82 o 
  14   0   8       74.62       94.86     24.21 o 
  15   0   8      130.45      165.42     38.59 o 
  16   0   8       20.45       73.86     30.83 o 
  17   0   8       70.83       62.91     31.43 o 
   1   1   8     5917.67     5465.66     78.58 o 
   2   1   8      333.09      441.90     14.41 o 
   3   1   8     8773.39     9212.20     84.54 o 
   4   1   8      325.03      326.96     11.70 o 
   5   1   8     4286.86     4487.44     46.43 o 
   6   1   8      282.70      321.58     11.78 o 
   7   1   8      960.34      934.11     18.22 o 
   8   1   8       85.92      103.35     10.96 o 
   9   1   8      739.04      718.77     24.55 o 
  10   1   8      107.47      134.04     13.09 o 
  11   1   8     1974.96     1941.28     46.84 o 
  12   1   8       11.44        1.93     12.50 o 
  13   1   8      542.19      574.88     34.59 o 
  14   1   8       59.87       82.82     21.07 o 
  15   1   8       33.54       24.26     19.87 o 
  16   1   8       14.21       13.63     16.67 o 
  17   1   8       11.87       27.81     19.61 o 
   0   2   8     5690.89     5102.07     72.94 o 
   1   2   8      218.55      214.69     10.55 o 
   2   2   8     1035.71     1144.02     30.57 o 
   3   2   8     1111.55      963.36     20.38 o 
   4   2   8     3414.16     3245.23     29.91 o 
   5   2   8       78.55       74.45      8.19 o 
   6   2   8     1096.88     1067.23     19.35 o 
   7   2   8       85.83      110.67      8.59 o 
   8   2   8       10.15       -7.08      7.08 o 
   9   2   8      304.84      337.28     18.84 o 
  10   2   8        0.08        0.74     10.47 o 
  11   2   8       10.61       39.72     13.45 o 
  12   2   8       14.12        1.04     17.07 o 
  13   2   8      234.79      216.42     24.08 o 
  14   2   8        7.54        6.27     15.68 o 
  15   2   8        4.68      -16.79     16.79 o 
  16   2   8       12.82       10.57     16.98 o 
  17   2   8       92.92      100.12     21.61 o 
   1   3   8      225.94      330.84     12.49 o 
   2   3   8      143.71      138.96      9.44 o 
   3   3   8      135.48      136.06     10.10 o 
   4   3   8       24.09       51.07      6.80 o 
   5   3   8      187.30      217.18     10.15 o 
   6   3   8       95.76       85.11      7.93 o 
   7   3   8      830.31      845.46     18.11 o 
   8   3   8       13.76       21.27      8.02 o 
   9   3   8       34.67       45.69     14.00 o 
  10   3   8       26.51       22.76     11.19 o 
  11   3   8       10.39       -6.09     13.49 o 
  12   3   8       37.78       42.54     16.66 o 
  13   3   8        5.81        5.14     15.67 o 
  14   3   8       14.03      -12.61     16.28 o 
  15   3   8        6.81        4.97     18.59 o 
  16   3   8       20.55       22.47     23.73 o 
  17   3   8       27.11       52.33     18.56 o 
   0   4   8     2149.27     2393.98     53.42 o 
   1   4   8       87.58       99.94      8.38 o 
   2   4   8      415.24      452.16     14.95 o 
   3   4   8     1236.47     1275.49     21.67 o 
   4   4   8     1904.07     1944.73     24.49 o 
   5   4   8     1081.80      987.52     18.53 o 
   6   4   8      270.97      292.05     19.72 o 
   7   4   8       37.67       44.68      9.41 o 
   8   4   8      215.05      244.21     16.79 o 
   9   4   8      262.78      243.74     20.64 o 
  10   4   8       65.53       77.68     13.93 o 
  11   4   8      565.05      616.68     34.08 o 
  12   4   8       82.31       84.05     20.45 o 
  13   4   8        0.49      -10.54     15.06 o 
  14   4   8       58.63       52.50     20.36 o 
  15   4   8      128.71       79.44     23.09 o 
  16   4   8        0.09       -1.40     19.28 o 
   1   5   8     2176.93     2167.76     29.29 o 
   2   5   8      122.34      150.80     11.23 o 
   3   5   8      701.62      724.54     20.89 o 
   4   5   8      162.03      160.04     14.08 o 
   5   5   8      888.69      905.28     20.80 o 
   6   5   8       33.35       60.54      8.99 o 
   7   5   8     5280.60     5144.77     57.97 o 
   8   5   8      208.79      206.46     16.55 o 
   9   5   8        3.96        1.52     10.61 o 
  10   5   8       12.84        9.12     12.70 o 
  11   5   8       77.93      111.77     20.64 o 
  12   5   8        1.81       10.61     16.21 o 
  13   5   8      886.93      859.36     65.72 o 
  14   5   8       84.47      106.98     28.32 o 
  15   5   8      124.37      112.22     30.27 o 
  16   5   8        4.98       12.30     19.71 o 
   0   6   8      481.14      410.82     17.52 o 
   1   6   8      527.80      510.17     16.67 o 
   2   6   8      163.19      168.45     12.28 o 
   3   6   8      445.50      424.07     17.60 o 
   4   6   8      957.02      844.72     21.64 o 
   5   6   8     3100.47     2859.90     38.34 o 
   6   6   8      715.70      750.08     20.72 o 
   7   6   8        4.07       10.54      9.40 o 
   8   6   8     1229.76     1211.79     32.25 o 
   9   6   8      915.76      964.87     30.24 o 
  10   6   8      445.97      491.47     31.62 o 
  11   6   8      834.40      949.96     40.97 o 
  12   6   8        0.37        3.39     21.31 o 
  13   6   8       93.74      115.56     23.11 o 
  14   6   8       36.45       48.73     20.46 o 
  15   6   8      102.97       93.97     24.22 o 
  16   6   8        0.78       20.55     21.33 o 
   1   7   8     3399.21     3294.84     46.36 o 
   2   7   8      105.51       80.14      9.41 o 
   3   7   8      130.22      132.24     14.75 o 
   4   7   8      406.20      431.94     17.71 o 
   5   7   8       98.35       98.27     12.01 o 
   6   7   8      112.05      106.60     12.16 o 
   7   7   8     1893.49     1975.16     36.43 o 
   8   7   8       87.57      106.28     13.30 o 
   9   7   8      257.87      291.97     20.07 o 
  10   7   8       69.74       81.90     17.15 o 
  11   7   8      115.93      118.77     21.58 o 
  12   7   8        4.62      -13.57     15.71 o 
  13   7   8       62.41       86.85     29.42 o 
  14   7   8       38.29       30.38     20.03 o 
  15   7   8       71.59      110.39     27.36 o 
  16   7   8        6.00        0.57     19.55 o 
   0   8   8     1327.31     1307.14     37.77 o 
   1   8   8      210.92      232.75     13.58 o 
   2   8   8      574.99      540.75     19.65 o 
   3   8   8      903.55      863.92     20.85 o 
   4   8   8      384.46      412.67     17.76 o 
   5   8   8       10.42       11.12      7.28 o 
   6   8   8       34.75       13.06     10.20 o 
   7   8   8      736.46      694.24     29.70 o 
   8   8   8       15.08       45.03     11.81 o 
   9   8   8       88.83       58.38     14.65 o 
  10   8   8        2.31       -1.58     16.37 o 
  11   8   8       32.55       36.65     16.57 o 
  12   8   8        4.22        7.12     21.06 o 
  13   8   8       58.16       62.27     21.46 o 
  14   8   8        0.13       22.09     18.78 o 
  15   8   8       12.30       13.94     19.46 o 
   1   9   8      400.23      376.57     17.99 o 
   2   9   8       32.41       34.32      9.65 o 
   3   9   8     1208.58     1156.30     25.69 o 
   4   9   8       19.97        3.87      8.17 o 
   5   9   8      173.45      196.15     12.93 o 
   6   9   8        0.45       -8.51      8.51 o 
   7   9   8      240.06      203.75     18.17 o 
   8   9   8        0.79       -7.90     11.27 o 
   9   9   8       26.60       21.36     13.21 o 
  10   9   8        0.27        2.05     15.39 o 
  11   9   8        9.80       -7.64     16.85 o 
  12   9   8        4.00       -0.94     16.51 o 
  13   9   8       31.52       35.36     18.93 o 
  14   9   8        7.88        9.99     22.05 o 
  15   9   8        0.79       12.47     21.03 o 
   0  10   8       61.38       64.08     15.56 o 
   1  10   8       45.86       34.59     10.20 o 
   2  10   8      121.86      101.97     12.15 o 
   3  10   8     1212.95     1272.51     28.25 o 
   4  10   8     1478.66     1305.29     28.66 o 
   5  10   8      163.38      185.22     14.06 o 
   6  10   8       83.24       85.53     11.82 o 
   7  10   8        8.67       -9.86      9.86 o 
   8  10   8        8.05        7.40     12.25 o 
   9  10   8      626.58      657.67     32.45 o 
  10  10   8        0.50       17.72     19.49 o 
  11  10   8       28.52       20.85     17.44 o 
  12  10   8       10.43       -3.58     17.32 o 
  13  10   8       10.10        2.69     19.30 o 
  14  10   8        2.02        6.36     20.20 o 
   1  11   8      355.48      420.16     20.43 o 
   2  11   8       17.67       14.51     10.32 o 
   3  11   8      611.85      622.39     22.22 o 
   4  11   8        0.85       -8.32      8.32 o 
   5  11   8      627.33      704.96     23.74 o 
   6  11   8       55.98       69.29     15.93 o 
   7  11   8      215.68      232.44     20.08 o 
   8  11   8        1.73        5.96     12.01 o 
   9  11   8       64.46       50.16     17.68 o 
  10  11   8        2.22        0.56     18.77 o 
  11  11   8       58.84       53.74     38.38 o 
  12  11   8        2.23      -16.78     22.72 o 
  13  11   8       78.07       48.52     28.04 o 
  14  11   8        1.34       39.95     37.74 o 
   0  12   8      186.31      238.31     26.64 o 
   1  12   8       28.72        9.27     10.06 o 
   2  12   8       21.47       26.48     10.30 o 
   3  12   8      366.84      366.33     19.13 o 
   4  12   8      479.04      467.31     21.12 o 
   5  12   8       40.93       29.76     10.76 o 
   6  12   8        0.61        2.31      9.51 o 
   7  12   8       14.12      -12.31     12.31 o 
   8  12   8       43.80       47.35     14.89 o 
   9  12   8      135.08      194.66     30.53 o 
  10  12   8        2.09      -19.16     22.54 o 
  11  12   8       92.45       79.85     30.53 o 
  12  12   8       13.32      -24.48     37.40 o 
  13  12   8       43.90       -2.10     25.82 o 
   1  13   8       80.28       92.05     15.55 o 
   2  13   8        2.79        2.66      9.92 o 
   3  13   8      127.12       98.59     13.55 o 
   4  13   8       64.63       97.87     13.65 o 
   5  13   8      111.27      137.17     14.74 o 
   6  13   8        8.40       -4.22     12.02 o 
   7  13   8        6.66       17.28     14.29 o 
   8  13   8       41.63       36.53     13.98 o 
   9  13   8        2.29        8.39     16.76 o 
  10  13   8        0.10      -23.49     23.49 o 
  11  13   8       11.09       10.83     26.93 o 
  12  13   8        0.01      -27.71     27.71 o 
   0  14   8       14.43        5.48     15.85 o 
   1  14   8       48.28       49.68     13.20 o 
   2  14   8       15.43       13.32     11.73 o 
   3  14   8        7.09       17.27     10.52 o 
   4  14   8       92.23      115.82     15.06 o 
   5  14   8        1.84        0.32     10.49 o 
   6  14   8        4.64       14.23     13.00 o 
   7  14   8        8.17       18.93     17.89 o 
   8  14   8        5.46        0.55     14.04 o 
   9  14   8        2.14        5.15     18.13 o 
  10  14   8        0.18      -24.19     24.19 o 
  11  14   8       32.44       22.73     28.59 o 
   1  15   8        5.38       -3.78     10.64 o 
   2  15   8       40.02       19.40     14.67 o 
   3  15   8       33.67       47.21     17.21 o 
   4  15   8       76.33       54.38     12.57 o 
   5  15   8       65.88       66.11     13.80 o 
   6  15   8      105.94      119.18     18.98 o 
   7  15   8       21.95       44.08     15.61 o 
   8  15   8       36.85       25.45     15.82 o 
   9  15   8        4.93      -18.29     24.21 o 
  10  15   8        0.00       -1.76     20.39 o 
   0  16   8        0.86      -13.09     13.09 o 
   1  16   8       16.21        2.81     13.65 o 
   2  16   8        0.72       23.19     14.06 o 
   3  16   8      106.08      128.59     17.02 o 
   4  16   8       66.55       86.36     15.70 o 
   5  16   8       84.73       93.99     16.88 o 
   6  16   8        8.62        7.11     14.98 o 
   7  16   8       41.00       35.38     17.46 o 
   8  16   8        0.60       12.60     16.97 o 
   9  16   8       29.80       44.45     36.91 o 
   1  17   8       46.42       65.16     16.27 o 
   2  17   8       69.14       77.06     25.19 o 
   3  17   8       24.24       22.22     15.73 o 
   4  17   8       25.30       25.14     13.16 o 
   5  17   8       58.70       48.62     15.00 o 
   6  17   8        6.21       25.39     27.07 o 
   7  17   8       55.38       90.69     25.09 o 
   0  18   8        1.17        5.85     24.43 o 
   1  18   8       13.42       11.31     20.85 o 
   2  18   8        2.03       20.88     18.19 o 
   3  18   8       48.64       54.04     23.20 o 
   4  18   8        8.77       18.36     31.85 o 
   1   1   9     1068.19     1226.15     22.89 o 
   2   1   9     5966.89     5780.83     59.33 o 
   3   1   9       44.10       21.96      6.84 o 
   4   1   9      295.67      360.02     13.45 o 
   5   1   9      607.39      647.81     16.07 o 
   6   1   9      214.91      181.17     10.29 o 
   7   1   9      319.57      350.85     13.26 o 
   8   1   9        0.04       -0.65      7.77 o 
   9   1   9      532.39      499.15     19.80 o 
  10   1   9      107.83      123.98     13.32 o 
  11   1   9       77.87       83.58     19.35 o 
  12   1   9      158.20      145.34     18.75 o 
  13   1   9        3.07      -11.93     11.93 o 
  14   1   9        0.14      -14.08     17.38 o 
  15   1   9       10.90       10.30     15.23 o 
  16   1   9       91.77      118.10     25.01 o 
   0   2   9     6006.24     6392.75    122.63 o 
   1   2   9      549.24      551.51     15.47 o 
   2   2   9      328.85      303.43     19.63 o 
   3   2   9        0.28        0.16      5.84 o 
   4   2   9      169.86      182.05      9.74 o 
   5   2   9       74.25       58.69      7.68 o 
   6   2   9     2386.47     2309.97     28.95 o 
   7   2   9      315.92      363.68     18.57 o 
   8   2   9      207.98      251.17     15.21 o 
   9   2   9     1064.66      993.91     27.93 o 
  10   2   9      377.32      389.55     21.00 o 
  11   2   9       15.05       24.99     15.37 o 
  12   2   9       15.96       20.79     15.80 o 
  13   2   9       14.89        6.79     16.40 o 
  14   2   9       90.87       84.96     21.32 o 
  15   2   9        2.61        1.35     16.72 o 
  16   2   9       17.41       16.41     16.95 o 
   1   3   9      348.93      402.66     14.19 o 
   2   3   9      205.64      200.90     13.72 o 
   3   3   9      513.65      512.10     17.87 o 
   4   3   9     2750.73     2785.93     32.19 o 
   5   3   9     4341.10     4486.02     48.33 o 
   6   3   9      205.63      219.60     11.42 o 
   7   3   9      185.11      199.51     13.74 o 
   8   3   9      817.60      745.01     25.40 o 
   9   3   9      296.70      318.37     19.26 o 
  10   3   9      511.99      564.09     24.36 o 
  11   3   9      764.64      755.57     36.66 o 
  12   3   9       14.86      -12.19     14.39 o 
  13   3   9       71.43       81.19     21.19 o 
  14   3   9        2.50       -6.34     16.47 o 
  15   3   9        0.03       -6.45     16.91 o 
  16   3   9       43.30       21.93     20.37 o 
   0   4   9     2367.99     2254.99     47.20 o 
   1   4   9      125.99      113.17      9.35 o 
   2   4   9     1206.43     1103.03     23.72 o 
   3   4   9      465.19      425.26     16.89 o 
   4   4   9      198.61      216.86     13.76 o 
   5   4   9      154.49      129.51     10.53 o 
   6   4   9     1998.88     2003.36     50.37 o 
   7   4   9      140.57      132.89     12.76 o 
   8   4   9      334.59      392.56     22.82 o 
   9   4   9       28.63       20.71     11.07 o 
  10   4   9      311.18      362.01     21.26 o 
  11   4   9        2.35       13.57     13.72 o 
  12   4   9       66.84       85.57     19.95 o 
  13   4   9       33.58       22.39     19.13 o 
  14   4   9       13.53        8.73     16.90 o 
  15   4   9        7.28       17.71     18.20 o 
  16   4   9        5.66       11.37     18.68 o 
   1   5   9      820.29      883.21     20.25 o 
   2   5   9       41.75       47.20      8.58 o 
   3   5   9        5.64       -7.02      7.02 o 
   4   5   9     1040.90     1072.85     25.97 o 
   5   5   9       22.46       20.18      7.72 o 
   6   5   9      389.00      422.06     16.81 o 
   7   5   9       27.57       31.11     10.30 o 
   8   5   9      740.40      646.69     25.45 o 
   9   5   9      331.09      335.14     22.83 o 
  10   5   9        7.45       12.92     11.31 o 
  11   5   9       25.00        3.50     14.41 o 
  12   5   9      118.28      124.98     22.86 o 
  13   5   9       34.41       62.19     20.69 o 
  14   5   9        4.44      -11.65     16.95 o 
  15   5   9       35.23       48.48     20.81 o 
  16   5   9       47.27       43.57     21.76 o 
   0   6   9      235.80      311.61     27.58 o 
   1   6   9       81.17       95.48     11.06 o 
   2   6   9      456.61      378.34     21.27 o 
   3   6   9       75.69       65.51     12.27 o 
   4   6   9       56.52       70.80     10.22 o 
   5   6   9        0.40        1.42      7.97 o 
   6   6   9      218.61      211.35     13.86 o 
   7   6   9      246.35      189.49     14.85 o 
   8   6   9      332.93      414.88     21.79 o 
   9   6   9        2.14       -3.44     10.71 o 
  10   6   9       12.78        3.62     11.93 o 
  11   6   9       50.37       33.59     15.36 o 
  12   6   9       17.64       25.93     17.40 o 
  13   6   9        3.86       19.08     18.04 o 
  14   6   9        4.96      -17.82     17.82 o 
  15   6   9       14.42       -0.85     19.60 o 
  16   6   9        0.24       21.87     20.36 o 
   1   7   9       54.89       57.64     11.88 o 
   2   7   9     3036.13     2743.02     47.48 o 
   3   7   9      494.44      490.23     19.94 o 
   4   7   9       97.19      116.67     12.32 o 
   5   7   9        2.63        6.38      8.53 o 
   6   7   9      136.23      134.74     13.49 o 
   7   7   9      469.21      442.92     22.16 o 
   8   7   9        8.42       12.51     11.23 o 
   9   7   9      256.89      231.54     19.26 o 
  10   7   9       49.21       21.21     14.97 o 
  11   7   9       48.44       49.18     16.86 o 
  12   7   9        7.54        9.89     16.92 o 
  13   7   9        0.93        3.50     26.76 o 
  14   7   9        4.08       39.71     19.44 o 
  15   7   9        0.89        5.09     19.91 o 
   0   8   9       15.30        2.06     15.31 o 
   1   8   9      613.30      653.37     24.74 o 
   2   8   9     1662.02     1788.74     41.21 o 
   3   8   9        1.43       10.16     11.47 o 
   4   8   9       81.51       72.32     11.83 o 
   5   8   9        1.81       13.34      9.68 o 
   6   8   9     1804.19     1766.04     38.28 o 
   7   8   9      123.51       78.03     14.65 o 
   8   8   9       24.83       43.31     12.25 o 
   9   8   9      609.18      591.88     27.26 o 
  10   8   9        1.52      -13.20     13.20 o 
  11   8   9       37.95       63.26     18.50 o 
  12   8   9       87.82       71.21     20.89 o 
  13   8   9        3.61       38.89     19.20 o 
  14   8   9       92.86       95.32     23.30 o 
  15   8   9        0.12      -14.03     24.70 o 
   1   9   9       75.21       96.89     16.17 o 
   2   9   9      123.65       95.43     11.99 o 
   3   9   9      138.63      136.25     13.33 o 
   4   9   9      106.38       69.55     14.24 o 
   5   9   9      148.75      153.10     16.84 o 
   6   9   9      796.21      767.68     25.88 o 
   7   9   9        6.31       -1.11     11.17 o 
   8   9   9      531.44      593.43     26.89 o 
   9   9   9       35.23       48.07     16.61 o 
  10   9   9      443.31      465.01     30.80 o 
  11   9   9      257.47      257.84     31.07 o 
  12   9   9       10.46        0.80     22.64 o 
  13   9   9        6.24        8.12     19.07 o 
  14   9   9        8.85       41.97     21.39 o 
   0  10   9      352.39      378.01     26.43 o 
   1  10   9      527.08      589.31     23.00 o 
   2  10   9      230.04      238.28     16.68 o 
   3  10   9       74.11       59.17     11.55 o 
   4  10   9        5.86       -5.10     12.13 o 
   5  10   9      440.04      493.64     20.23 o 
   6  10   9      783.93      891.79     32.09 o 
   7  10   9       19.05        0.19     13.89 o 
   8  10   9       94.61      100.18     16.58 o 
   9  10   9       45.98       18.64     15.81 o 
  10  10   9       30.60       34.39     24.82 o 
  11  10   9       78.39       61.19     22.79 o 
  12  10   9       13.81        2.35     17.32 o 
  13  10   9        5.13        4.47     19.21 o 
  14  10   9       36.07       29.26     21.54 o 
   1  11   9      176.29      172.27     15.72 o 
   2  11   9      784.61      748.97     26.52 o 
   3  11   9       40.95       22.58     10.21 o 
   4  11   9      121.37       80.15     12.64 o 
   5  11   9        0.54        0.07      9.75 o 
   6  11   9      332.86      309.81     18.10 o 
   7  11   9      180.34      143.44     20.31 o 
   8  11   9       62.31       74.89     17.90 o 
   9  11   9       14.97      -15.37     17.62 o 
  10  11   9        8.95      -22.44     22.44 o 
  11  11   9        0.67      -19.24     19.24 o 
  12  11   9        4.46      -18.26     28.51 o 
  13  11   9        5.44      -11.18     23.68 o 
   0  12   9       19.20      -10.57     13.96 o 
   1  12   9        8.38       12.37     11.41 o 
   2  12   9       32.56       35.74     13.82 o 
   3  12   9       83.77       49.65     11.42 o 
   4  12   9       19.94       23.43     10.03 o 
   5  12   9        4.90        5.54      9.91 o 
   6  12   9        0.14        3.06     14.35 o 
   7  12   9        7.72       -0.37     12.74 o 
   8  12   9        4.10       -0.87     14.64 o 
   9  12   9        7.78      -11.97     25.85 o 
  10  12   9        0.24       -4.07     22.67 o 
  11  12   9        8.19      -31.64     40.27 o 
  12  12   9       12.39        7.04     29.82 o 
   1  13   9      100.07      127.70     19.44 o 
   2  13   9       61.44       69.75     12.83 o 
   3  13   9      132.24      139.50     15.22 o 
   4  13   9       83.33       43.32     11.96 o 
   5  13   9       23.39       23.09     10.05 o 
   6  13   9        1.09       -0.64     13.35 o 
   7  13   9        2.65       11.58     13.48 o 
   8  13   9        0.97        2.05     15.84 o 
   9  13   9       11.86      -20.03     27.70 o 
  10  13   9        4.32        5.50     27.79 o 
  11  13   9        2.26      -33.41     33.41 o 
   0  14   9        0.01       -4.76     15.42 o 
   1  14   9       60.91       37.12     13.96 o 
   2  14   9       31.01       23.96     13.32 o 
   3  14   9       31.24       37.65     12.46 o 
   4  14   9       40.18       38.93     12.32 o 
   5  14   9        0.94        9.40     11.53 o 
   6  14   9      156.08      178.62     20.80 o 
   7  14   9        3.69        9.91     13.48 o 
   8  14   9       85.07      100.44     23.54 o 
   9  14   9        5.53        2.11     27.45 o 
  10  14   9       53.76       60.07     31.60 o 
   1  15   9       23.58       19.39     11.86 o 
   2  15   9        9.00       11.28     11.53 o 
   3  15   9        5.06      -10.89     10.89 o 
   4  15   9       92.08       80.89     14.74 o 
   5  15   9      132.93      127.34     16.40 o 
   6  15   9       19.59       26.91     19.94 o 
   7  15   9       39.50       44.77     16.68 o 
   8  15   9        5.04      -14.97     14.97 o 
   9  15   9        0.25        8.49     26.75 o 
   0  16   9       21.58       43.29     18.64 o 
   1  16   9       83.40       67.05     14.72 o 
   2  16   9       24.31       16.84     12.37 o 
   3  16   9       12.41       23.66     12.84 o 
   4  16   9        1.67        6.00     15.94 o 
   5  16   9       13.89       29.22     12.74 o 
   6  16   9       14.89       12.86     16.70 o 
   7  16   9       45.23       58.15     20.20 o 
   8  16   9        6.71       38.96     18.88 o 
   1  17   9       64.89       65.70     18.78 o 
   2  17   9        2.97       11.10     13.33 o 
   3  17   9       49.52       73.97     16.35 o 
   4  17   9       40.81       43.27     15.04 o 
   5  17   9        0.30       21.33     24.13 o 
   6  17   9       42.83       29.45     32.77 o 
   0  18   9        0.37       73.81     34.39 o 
   1  18   9       13.03       46.13     30.20 o 
   2  18   9        6.60       30.13     21.34 o 
   3  18   9       43.62       20.65     25.58 o 
   0   0  10      235.40      300.66     22.49 o 
   1   0  10        4.33        4.77      9.23 o 
   2   0  10     1654.22     1852.48     56.85 o 
   3   0  10     1644.91     1807.47     45.73 o 
   4   0  10      141.88      124.14     16.59 o 
   5   0  10      149.58      174.83     15.91 o 
   6   0  10       14.95        5.67     10.05 o 
   7   0  10     1047.98     1148.31     43.11 o 
   8   0  10     1406.68     1291.90     44.09 o 
   9   0  10       87.77      104.45     18.24 o 
  10   0  10      276.95      238.89     23.49 o 
  11   0  10       64.89       55.98     27.53 o 
  12   0  10       45.17       29.19     31.67 o 
  13   0  10       56.80       48.46     25.12 o 
  14   0  10      165.89      190.45     36.76 o 
  15   0  10        0.21       34.34     25.17 o 
  16   0  10       38.98       91.65     38.58 o 
   1   1  10      824.80      787.93     20.44 o 
   2   1  10       31.06       46.24      8.97 o 
   3   1  10     1587.59     1532.26     27.72 o 
   4   1  10     1083.99     1060.36     23.64 o 
   5   1  10     1837.26     1810.44     26.60 o 
   6   1  10        0.65        4.53      6.05 o 
   7   1  10       67.28       73.86      9.59 o 
   8   1  10       52.59       48.23     10.23 o 
   9   1  10       46.04       75.44     11.88 o 
  10   1  10       87.09       92.40     12.73 o 
  11   1  10       12.39       10.18     14.49 o 
  12   1  10      115.20       94.08     19.82 o 
  13   1  10       22.09       13.68     13.88 o 
  14   1  10        6.10       17.59     15.29 o 
  15   1  10      106.05      148.94     25.13 o 
  16   1  10       35.12       77.15     22.48 o 
   0   2  10        5.40        4.10      9.84 o 
   1   2  10        0.86       -6.35      6.35 o 
   2   2  10        5.13        1.70      6.81 o 
   3   2  10      105.43      136.06     11.90 o 
   4   2  10      167.31      164.51     13.70 o 
   5   2  10     2050.69     2014.29     26.70 o 
   6   2  10      180.77      194.28     11.26 o 
   7   2  10      137.50      166.44     12.05 o 
   8   2  10      403.15      419.44     18.83 o 
   9   2  10       20.35        4.50     10.69 o 
  10   2  10        2.23        7.78     10.54 o 
  11   2  10        0.22       15.18     13.98 o 
  12   2  10       17.87      -11.56     13.90 o 
  13   2  10        7.69       14.36     15.62 o 
  14   2  10       20.54       18.91     17.34 o 
  15   2  10       87.40      108.58     22.61 o 
  16   2  10       50.05       45.54     19.19 o 
   1   3  10      237.87      224.31     13.23 o 
   2   3  10      888.81      902.40     23.07 o 
   3   3  10       97.72      100.51     10.91 o 
   4   3  10      555.83      556.63     16.67 o 
   5   3  10      268.45      276.49     12.44 o 
   6   3  10     1517.25     1466.80     27.13 o 
   7   3  10        0.88       -7.08      9.02 o 
   8   3  10     1015.01      998.20     29.83 o 
   9   3  10        1.95       -3.10     10.83 o 
  10   3  10        4.53       -9.49     11.50 o 
  11   3  10        2.59      -13.13     13.13 o 
  12   3  10       13.82        6.03     15.56 o 
  13   3  10       48.66       53.08     18.86 o 
  14   3  10        0.82      -14.82     14.82 o 
  15   3  10       34.91       19.79     18.80 o 
  16   3  10        2.42       41.82     21.34 o 
   0   4  10        3.72       10.82     11.64 o 
   1   4  10      451.56      436.25     15.82 o 
   2   4  10      665.90      565.78     19.42 o 
   3   4  10      113.71       97.65     11.09 o 
   4   4  10       58.53       43.42     10.14 o 
   5   4  10        7.31       16.01     10.90 o 
   6   4  10      969.83      989.41     23.34 o 
   7   4  10      246.26      289.65     16.59 o 
   8   4  10       88.40      102.90     14.55 o 
   9   4  10        1.21        1.31     10.55 o 
  10   4  10       12.95       33.28     13.13 o 
  11   4  10        0.70       -6.65     12.46 o 
  12   4  10        3.16        1.46     15.26 o 
  13   4  10      150.21      172.94     25.11 o 
  14   4  10      175.74      185.94     26.78 o 
  15   4  10        2.38       -1.05     17.98 o 
  16   4  10       52.54       35.17     22.90 o 
   1   5  10      213.87      259.24     13.38 o 
   2   5  10      523.79      529.18     25.88 o 
   3   5  10      793.05      653.33     21.54 o 
   4   5  10       15.69       12.85      8.96 o 
   5   5  10      834.75      850.36     23.37 o 
   6   5  10      105.63      112.20     11.40 o 
   7   5  10        5.54       13.75      9.49 o 
   8   5  10       35.05       37.16     12.61 o 
   9   5  10        0.37       -8.10      9.73 o 
  10   5  10      337.94      363.79     22.62 o 
  11   5  10        4.11        9.57     13.78 o 
  12   5  10      168.25      215.49     26.06 o 
  13   5  10        3.63       37.82     19.12 o 
  14   5  10       16.50       -2.88     17.33 o 
  15   5  10        1.31      -14.05     18.45 o 
   0   6  10       95.06      102.50     17.74 o 
   1   6  10      356.65      346.98     18.15 o 
   2   6  10      956.07      943.38     29.57 o 
   3   6  10      410.99      459.64     19.77 o 
   4   6  10        0.70        7.66      9.03 o 
   5   6  10       19.45       11.96      8.99 o 
   6   6  10      548.11      552.43     20.92 o 
   7   6  10      879.49      794.48     25.37 o 
   8   6  10       22.42        2.14     10.78 o 
   9   6  10      201.24      186.56     19.58 o 
  10   6  10       55.04       67.86     14.74 o 
  11   6  10        0.05      -12.29     12.29 o 
  12   6  10       11.69       -1.60     18.76 o 
  13   6  10       11.28       27.07     18.64 o 
  14   6  10      332.92      319.25     32.46 o 
  15   6  10        1.13       25.39     21.25 o 
   1   7  10        0.26        4.58     10.56 o 
   2   7  10      281.87      281.58     19.91 o 
   3   7  10       19.03       14.57     11.78 o 
   4   7  10      183.54      166.04     15.50 o 
   5   7  10      740.83      715.38     23.41 o 
   6   7  10       52.34       57.37     11.87 o 
   7   7  10       32.07       60.03     13.09 o 
   8   7  10      267.12      224.44     24.44 o 
   9   7  10       92.13      105.64     22.39 o 
  10   7  10        1.25       -7.41     12.43 o 
  11   7  10        1.39        1.61     14.75 o 
  12   7  10        6.69      -15.45     15.45 o 
  13   7  10        9.81       22.91     19.46 o 
  14   7  10       45.46       34.28     21.00 o 
  15   7  10       14.59        7.66     28.09 o 
   0   8  10       57.41      101.28     21.60 o 
   1   8  10     1868.44     1757.41     51.23 o 
   2   8  10        2.85       -3.45     11.32 o 
   3   8  10       46.56       30.65     12.96 o 
   4   8  10       55.61       30.33     14.98 o 
   5   8  10      216.59      233.31     18.40 o 
   6   8  10       92.66      106.13     14.03 o 
   7   8  10      190.16      229.20     18.30 o 
   8   8  10        9.18      -12.02     12.46 o 
   9   8  10        4.64       12.04     12.69 o 
  10   8  10       30.24       20.40     14.96 o 
  11   8  10       43.31       47.10     17.97 o 
  12   8  10       39.57       -5.85     16.51 o 
  13   8  10       18.27       27.01     22.88 o 
  14   8  10        0.08      -17.09     17.09 o 
   1   9  10       50.12       74.59     16.30 o 
   2   9  10      190.97      181.63     19.07 o 
   3   9  10       95.73       79.65     16.53 o 
   4   9  10      651.65      663.10     29.51 o 
   5   9  10       27.51       11.45     12.49 o 
   6   9  10       11.82        4.45     13.44 o 
   7   9  10       15.11       -4.04     12.86 o 
   8   9  10        0.44       -6.17     13.39 o 
   9   9  10       88.05       96.05     18.77 o 
  10   9  10      125.57       71.64     33.41 o 
  11   9  10        1.71        7.80     15.97 o 
  12   9  10        8.20        4.62     18.11 o 
  13   9  10        3.35       24.02     19.42 o 
  14   9  10        7.03       -4.49     25.54 o 
   0  10  10       29.30       12.58     26.69 o 
   1  10  10       27.59       30.89     15.46 o 
   2  10  10     1098.09     1006.79     36.28 o 
   3  10  10       47.38       34.25     15.33 o 
   4  10  10      194.84      174.60     18.75 o 
   5  10  10       84.35       62.65     16.03 o 
   6  10  10      429.72      408.45     24.44 o 
   7  10  10       21.86       44.43     16.08 o 
   8  10  10       67.20       75.65     21.07 o 
   9  10  10        7.51       -1.03     17.94 o 
  10  10  10      130.33       87.31     23.53 o 
  11  10  10       16.53       13.30     21.01 o 
  12  10  10        1.33       -1.34     22.31 o 
  13  10  10       21.32       16.10     20.03 o 
   1  11  10       52.46       78.04     13.72 o 
   2  11  10      613.46      702.54     26.38 o 
   3  11  10      120.98       91.43     12.81 o 
   4  11  10       88.59      101.97     17.09 o 
   5  11  10       91.46       94.36     17.30 o 
   6  11  10       35.76       43.94     16.19 o 
   7  11  10        6.79        2.39     14.57 o 
   8  11  10        0.01      -16.34     16.34 o 
   9  11  10        4.22       -8.08     17.65 o 
  10  11  10       27.62       14.66     23.92 o 
  11  11  10       14.16      -12.65     22.13 o 
  12  11  10       37.33       40.96     33.17 o 
  13  11  10        8.68        0.14     24.97 o 
   0  12  10      150.37      175.14     25.71 o 
   1  12  10      185.45      175.37     17.50 o 
   2  12  10       52.42       53.01     12.89 o 
   3  12  10      316.62      348.77     25.56 o 
   4  12  10       71.96       53.27     12.26 o 
   5  12  10      131.99      120.03     20.61 o 
   6  12  10       22.39       35.85     17.03 o 
   7  12  10       36.68       30.07     15.23 o 
   8  12  10       13.67        2.43     22.64 o 
   9  12  10        0.00      -17.03     17.03 o 
  10  12  10        0.83        4.20     25.11 o 
  11  12  10        3.30        4.42     26.74 o 
  12  12  10       30.03       10.47     52.42 o 
   1  13  10        1.61        2.78     11.60 o 
   2  13  10        1.04        2.49     10.46 o 
   3  13  10       40.91       35.60     12.03 o 
   4  13  10        1.26       -8.02      9.62 o 
   5  13  10       42.66       48.98     12.40 o 
   6  13  10       33.02       29.99     16.95 o 
   7  13  10      120.95      152.21     23.05 o 
   8  13  10        8.63       -9.80     16.50 o 
   9  13  10        0.13       19.46     21.42 o 
  10  13  10        6.11      -17.48     24.62 o 
  11  13  10        0.11      -27.21     27.21 o 
   0  14  10      121.93      134.25     25.91 o 
   1  14  10       25.84       32.51     13.60 o 
   2  14  10       22.20       29.32     12.84 o 
   3  14  10       13.32        6.44     17.61 o 
   4  14  10       42.69       31.01     12.37 o 
   5  14  10      221.20      236.27     19.01 o 
   6  14  10        6.56       15.67     14.53 o 
   7  14  10        7.53        3.59     17.32 o 
   8  14  10        0.06       10.49     21.14 o 
   9  14  10       10.58      -21.94     25.75 o 
  10  14  10        0.13      -17.22     27.32 o 
   1  15  10        0.03       17.30     11.93 o 
   2  15  10        0.14       -4.59     11.30 o 
   3  15  10        9.00        9.79     11.40 o 
   4  15  10       25.32       11.86     12.31 o 
   5  15  10       39.91       30.18     14.15 o 
   6  15  10       14.00       10.59     16.19 o 
   7  15  10        1.34        7.39     18.00 o 
   8  15  10       23.50        6.69     22.87 o 
   9  15  10        0.23        6.80     33.17 o 
   0  16  10        3.83       -9.28     22.55 o 
   1  16  10        4.45       16.83     12.84 o 
   2  16  10       75.47       66.60     15.11 o 
   3  16  10       12.02       20.17     14.34 o 
   4  16  10        1.08       -9.93     12.42 o 
   5  16  10       15.13       27.06     21.16 o 
   6  16  10       46.86       25.06     20.46 o 
   7  16  10        2.44       37.79     23.03 o 
   1  17  10       16.67        6.52     15.85 o 
   2  17  10       39.13       47.08     17.02 o 
   3  17  10       32.70       41.63     16.55 o 
   4  17  10       29.15       30.07     20.00 o 
   5  17  10        1.63        7.55     37.74 o 
   1   1  11     2609.55     2546.27     55.71 o 
   2   1  11      164.84      243.12     16.54 o 
   3   1  11      220.86      261.77     15.41 o 
   4   1  11       57.22       93.59     10.66 o 
   5   1  11        8.01        3.75      6.20 o 
   6   1  11       43.40       26.26      7.26 o 
   7   1  11      122.09      132.58     12.72 o 
   8   1  11       47.44       35.25     11.55 o 
   9   1  11       34.95       24.96     10.17 o 
  10   1  11       18.08       12.49     11.23 o 
  11   1  11       12.32        7.08     14.89 o 
  12   1  11       15.28       26.57     12.90 o 
  13   1  11       60.35       51.59     15.70 o 
  14   1  11        0.05        5.97     15.50 o 
  15   1  11       89.63      109.36     30.14 o 
  16   1  11        0.02       36.41     20.34 o 
   0   2  11     4533.96     4570.20     68.60 o 
   1   2  11      340.89      321.98     17.86 o 
   2   2  11      381.82      413.29     17.87 o 
   3   2  11      229.82      245.76     14.74 o 
   4   2  11       96.04      106.63     11.02 o 
   5   2  11      798.42      803.27     18.49 o 
   6   2  11       65.16       56.36      9.78 o 
   7   2  11       12.08       -8.44      8.44 o 
   8   2  11      155.99      199.57     16.99 o 
   9   2  11      482.90      513.83     23.90 o 
  10   2  11      160.22      169.32     17.24 o 
  11   2  11      329.44      344.41     24.52 o 
  12   2  11       62.83       33.74     18.00 o 
  13   2  11       15.73       25.17     16.46 o 
  14   2  11        3.47        6.15     16.30 o 
  15   2  11        0.73       14.17     20.46 o 
  16   2  11       26.90      -15.94     31.87 o 
   1   3  11      189.53      160.48     14.20 o 
   2   3  11       77.50       68.48     10.60 o 
   3   3  11     1355.22     1260.71     28.79 o 
   4   3  11      278.96      303.45     14.66 o 
   5   3  11       24.81       24.92      8.43 o 
   6   3  11       22.95       21.78      8.65 o 
   7   3  11     2159.63     2021.00     47.72 o 
   8   3  11        2.54       -3.99      9.94 o 
   9   3  11        0.16       12.09     11.76 o 
  10   3  11        9.79       14.23     11.38 o 
  11   3  11      225.14      260.36     26.54 o 
  12   3  11       67.36       82.09     20.29 o 
  13   3  11      143.28      148.48     23.70 o 
  14   3  11       20.74        7.73     17.19 o 
  15   3  11       80.33       88.73     22.84 o 
   0   4  11      722.36      803.71     32.58 o 
   1   4  11       90.52       83.54     16.07 o 
   2   4  11        2.70        3.44      8.00 o 
   3   4  11      277.50      244.28     15.60 o 
   4   4  11      180.93      193.77     14.86 o 
   5   4  11     1398.57     1393.28     29.48 o 
   6   4  11      620.38      540.64     19.31 o 
   7   4  11      234.80      252.45     16.56 o 
   8   4  11      411.65      376.98     21.58 o 
   9   4  11      252.86      288.44     20.13 o 
  10   4  11      120.11      100.46     15.65 o 
  11   4  11      171.89      174.00     20.85 o 
  12   4  11       17.08       -3.46     15.12 o 
  13   4  11        2.80       17.82     17.13 o 
  14   4  11        2.31        6.39     17.34 o 
  15   4  11        2.93       18.28     21.19 o 
   1   5  11      806.20      827.87     27.77 o 
   2   5  11       13.82       14.67      8.92 o 
   3   5  11       10.24        0.57      8.32 o 
   4   5  11       24.09       25.21     10.10 o 
   5   5  11       51.13       55.40     10.65 o 
   6   5  11       51.04       36.10     10.01 o 
   7   5  11      301.02      277.01     17.68 o 
   8   5  11       73.14       48.09     12.99 o 
   9   5  11        4.01       -7.58     10.92 o 
  10   5  11       98.75       84.44     15.63 o 
  11   5  11       27.51       20.28     14.53 o 
  12   5  11        2.18       -2.38     16.42 o 
  13   5  11       32.65       53.35     24.58 o 
  14   5  11       73.06      104.53     23.95 o 
  15   5  11       27.19       -0.17     19.03 o 
   0   6  11     1170.79     1070.85     40.94 o 
   1   6  11       29.49       33.49     12.15 o 
   2   6  11      267.94      285.02     19.87 o 
   3   6  11       97.71      100.18     12.34 o 
   4   6  11        8.54       16.61      9.82 o 
   5   6  11       68.33       61.27     11.42 o 
   6   6  11       20.32        8.66      9.87 o 
   7   6  11      117.69      128.85     14.67 o 
   8   6  11        3.45        4.43     11.36 o 
   9   6  11        0.49      -10.09     10.89 o 
  10   6  11       14.77        8.65     12.37 o 
  11   6  11        0.57        7.71     14.84 o 
  12   6  11        2.14       -2.79     15.65 o 
  13   6  11        1.37        2.87     17.16 o 
  14   6  11        0.52       -2.05     18.59 o 
  15   6  11        3.33        7.84     19.86 o 
   1   7  11     1404.65     1377.04     37.61 o 
   2   7  11       38.59       38.13     12.86 o 
   3   7  11       10.87        4.52     11.29 o 
   4   7  11        3.28       -3.46     11.83 o 
   5   7  11      418.61      468.40     20.64 o 
   6   7  11        4.46        9.37      9.71 o 
   7   7  11        0.97        2.81     10.56 o 
   8   7  11       34.07        6.68     14.07 o 
   9   7  11        0.47      -11.07     11.07 o 
  10   7  11       26.22        1.51     17.66 o 
  11   7  11        0.36        8.12     15.47 o 
  12   7  11       20.96       25.89     18.20 o 
  13   7  11       57.20       81.03     23.38 o 
  14   7  11        0.04       -4.99     18.31 o 
   0   8  11       45.10       46.30     19.82 o 
   1   8  11      101.37       91.62     14.81 o 
   2   8  11       87.68       57.88     16.02 o 
   3   8  11       12.12       13.85     13.19 o 
   4   8  11      408.24      472.33     24.06 o 
   5   8  11      936.87      985.30     34.23 o 
   6   8  11      114.08      109.75     16.14 o 
   7   8  11       62.77       46.63     13.35 o 
   8   8  11       42.16       30.52     15.10 o 
   9   8  11       67.80      104.75     19.28 o 
  10   8  11       32.97       26.86     15.40 o 
  11   8  11      312.83      342.50     29.05 o 
  12   8  11       18.23       11.56     17.53 o 
  13   8  11       15.33       17.22     19.86 o 
  14   8  11        7.02       39.13     21.50 o 
   1   9  11        0.38      -12.51     12.51 o 
   2   9  11      255.70      231.91     21.55 o 
   3   9  11      519.46      524.68     28.41 o 
   4   9  11      117.58      119.25     17.12 o 
   5   9  11        1.98       -0.15     12.22 o 
   6   9  11       32.91        9.09     12.50 o 
   7   9  11      447.44      443.67     29.19 o 
   8   9  11        0.50      -15.76     15.76 o 
   9   9  11      137.97      165.97     39.41 o 
  10   9  11       32.65       21.96     19.80 o 
  11   9  11       77.59       92.97     24.34 o 
  12   9  11        3.51       11.41     18.84 o 
  13   9  11       86.21       91.29     24.74 o 
   0  10  11      304.38      294.15     32.08 o 
   1  10  11       71.41       52.85     17.31 o 
   2  10  11        0.41        5.26     15.11 o 
   3  10  11       16.92       37.98     16.29 o 
   4  10  11       41.10       38.77     15.02 o 
   5  10  11      129.10      101.79     16.69 o 
   6  10  11        0.03       -0.39     13.70 o 
   7  10  11       51.62       44.73     16.31 o 
   8  10  11        1.95        0.05     17.36 o 
   9  10  11       81.14       64.14     21.08 o 
  10  10  11       60.73       34.34     25.91 o 
  11  10  11       24.67      -10.53     21.23 o 
  12  10  11        0.06       40.28     26.10 o 
  13  10  11       10.86        6.45     26.49 o 
   1  11  11      142.26      183.97     31.82 o 
   2  11  11        0.21        0.06     18.78 o 
   3  11  11       40.66       14.81     14.81 o 
   4  11  11        1.28        3.74     13.52 o 
   5  11  11       81.81       57.47     16.05 o 
   6  11  11        0.37       18.36     15.58 o 
   7  11  11        4.96       22.83     15.48 o 
   8  11  11        5.81      -13.66     17.36 o 
   9  11  11       22.50       19.54     20.34 o 
  10  11  11        0.50      -18.01     22.43 o 
  11  11  11        4.91        6.79     30.23 o 
  12  11  11        7.41      -22.16     24.26 o 
   0  12  11       60.54       30.39     32.71 o 
   1  12  11        5.87       -3.84     16.07 o 
   2  12  11        2.03      -17.19     17.19 o 
   3  12  11       79.49      106.46     18.96 o 
   4  12  11        3.34       -5.38     15.64 o 
   5  12  11       65.88       31.83     15.34 o 
   6  12  11       28.28        6.73     15.10 o 
   7  12  11       51.79       37.94     17.56 o 
   8  12  11       16.92      -13.09     17.87 o 
   9  12  11        3.15      -18.19     18.19 o 
  10  12  11        0.05      -23.37     23.37 o 
  11  12  11       16.10       -8.97     25.88 o 
   1  13  11      310.70      376.43     24.52 o 
   2  13  11       29.17       30.32     13.26 o 
   3  13  11        0.11       -8.40     14.76 o 
   4  13  11        1.23       -8.19     14.50 o 
   5  13  11       53.89       58.63     17.36 o 
   6  13  11        0.25      -15.16     15.16 o 
   7  13  11      112.86      137.00     27.87 o 
   8  13  11       11.03        2.73     24.88 o 
   9  13  11        4.90       -2.77     21.71 o 
  10  13  11        7.05      -26.05     26.05 o 
   0  14  11       20.94       32.88     20.59 o 
   1  14  11        0.06       16.25     13.27 o 
   2  14  11       14.24       -3.41     10.65 o 
   3  14  11       40.48       85.00     13.85 o 
   4  14  11        1.32        6.50     16.29 o 
   5  14  11      161.32      203.25     24.37 o 
   6  14  11        7.53        3.49     17.11 o 
   7  14  11        3.80        1.76     20.29 o 
   8  14  11        0.24        7.72     22.05 o 
   9  14  11      120.02       39.46     63.75 o 
   1  15  11        6.76       17.48     12.78 o 
   2  15  11       19.66       28.15     12.85 o 
   3  15  11       18.02       32.63     12.54 o 
   4  15  11       42.02       41.40     14.16 o 
   5  15  11        2.76        2.45     18.16 o 
   6  15  11        0.07      -10.23     19.19 o 
   7  15  11       95.25       82.50     25.45 o 
   8  15  11        6.41      -33.29     33.29 o 
   0  16  11       36.86      105.94     24.87 o 
   1  16  11        6.35       19.21     13.36 o 
   2  16  11        2.46        9.98     13.05 o 
   3  16  11        1.58       -3.80     17.34 o 
   4  16  11        0.02       25.55     17.38 o 
   5  16  11       10.27        0.08     24.92 o 
   6  16  11        6.00       34.64     34.17 o 
   1  17  11        4.01       14.35     22.69 o 
   2  17  11       20.93       16.07     21.50 o 
   3  17  11        1.18       34.71     20.19 o 
   0   0  12      852.77      860.56     64.58 o 
   1   0  12     1074.16      950.75     34.90 o 
   2   0  12       33.74       52.90     16.20 o 
   3   0  12     1976.12     1955.98    114.49 o 
   4   0  12       13.75       10.05     12.40 o 
   5   0  12       52.10       84.16     15.74 o 
   6   0  12      297.06      329.80     36.56 o 
   7   0  12       44.20       26.50     15.36 o 
   8   0  12      230.64      248.95     21.82 o 
   9   0  12      164.55      143.42     23.37 o 
  10   0  12       30.70       29.00     15.17 o 
  11   0  12       34.45        0.32     19.10 o 
  12   0  12       75.61       36.54     26.08 o 
  13   0  12        1.88        8.66     20.75 o 
  14   0  12        3.57       15.28     26.27 o 
  15   0  12        7.55       23.57     25.39 o 
   1   1  12        0.82       -4.66      8.77 o 
   2   1  12        0.44       -9.89      9.89 o 
   3   1  12        3.20        8.33      8.93 o 
   4   1  12      276.52      310.16     16.09 o 
   5   1  12      117.33      136.36     10.85 o 
   6   1  12      266.49      291.64     14.29 o 
   7   1  12      779.15      725.66     23.92 o 
   8   1  12      178.61      213.86     17.78 o 
   9   1  12        3.95       21.15     11.53 o 
  10   1  12       11.43       23.71     12.25 o 
  11   1  12       17.41       22.17     14.10 o 
  12   1  12       18.14        6.09     13.80 o 
  13   1  12       12.30       -3.06     14.21 o 
  14   1  12       54.96       40.08     20.09 o 
  15   1  12       29.21       57.81     21.65 o 
   0   2  12        0.98      -10.62     13.84 o 
   1   2  12      496.33      605.99     24.08 o 
   2   2  12        0.03        5.23      9.20 o 
   3   2  12      429.84      395.51     20.14 o 
   4   2  12      112.18      128.45     13.04 o 
   5   2  12       40.81       24.39      7.23 o 
   6   2  12       26.48       18.33      8.83 o 
   7   2  12       79.60       77.86     13.42 o 
   8   2  12       71.70       67.63     13.88 o 
   9   2  12       67.85       83.31     14.82 o 
  10   2  12      226.15      250.63     23.51 o 
  11   2  12       16.97       38.40     15.00 o 
  12   2  12       76.86       40.40     18.35 o 
  13   2  12       32.09       44.21     23.12 o 
  14   2  12       24.62       62.39     21.18 o 
  15   2  12        3.02       17.88     18.09 o 
   1   3  12       56.68       27.06     14.87 o 
   2   3  12      214.49      229.93     25.93 o 
   3   3  12      158.90      173.76     14.51 o 
   4   3  12      148.09      136.06     14.94 o 
   5   3  12      214.57      247.20     14.73 o 
   6   3  12       44.24       46.48      9.98 o 
   7   3  12      141.83      123.27     15.40 o 
   8   3  12       41.04       45.50     13.14 o 
   9   3  12       48.41       47.00     13.18 o 
  10   3  12       57.30       39.83     14.04 o 
  11   3  12        3.79        9.04     13.34 o 
  12   3  12       36.60       40.26     18.21 o 
  13   3  12        2.16       -7.24     15.80 o 
  14   3  12        1.26        2.96     17.19 o 
  15   3  12       22.63       57.06     21.51 o 
   0   4  12      254.74      265.16     30.69 o 
   1   4  12      208.41      217.68     19.00 o 
   2   4  12        7.01        6.25      8.63 o 
   3   4  12       38.86       31.28     11.72 o 
   4   4  12        2.89       -9.20      9.20 o 
   5   4  12      465.20      475.17     20.24 o 
   6   4  12      103.77      105.88     12.07 o 
   7   4  12       60.01       59.86     12.13 o 
   8   4  12      488.09      467.24     24.23 o 
   9   4  12      197.76      212.02     19.05 o 
  10   4  12       33.63       33.17     15.25 o 
  11   4  12       65.83       73.50     17.72 o 
  12   4  12       78.80       68.04     19.46 o 
  13   4  12       24.35        6.51     20.10 o 
  14   4  12        0.34       15.37     18.87 o 
  15   4  12       39.48       52.94     22.75 o 
   1   5  12      123.70      122.51     20.05 o 
   2   5  12        5.10        8.04      9.05 o 
   3   5  12       19.75       13.16      9.54 o 
   4   5  12      847.63      845.59     26.65 o 
   5   5  12       21.83        8.50      9.40 o 
   6   5  12      184.69      177.43     15.12 o 
   7   5  12        9.89       16.71     10.07 o 
   8   5  12       17.32       11.39     11.14 o 
   9   5  12      142.20      132.49     16.67 o 
  10   5  12      161.71      161.14     18.74 o 
  11   5  12       37.95       30.89     15.31 o 
  12   5  12        0.37        8.02     16.04 o 
  13   5  12        2.80       20.34     18.77 o 
  14   5  12       25.08       56.99     22.77 o 
   0   6  12       21.87       -4.59     23.49 o 
   1   6  12       23.55       15.59     12.49 o 
   2   6  12      192.36      228.65     19.01 o 
   3   6  12      591.55      570.86     26.54 o 
   4   6  12      549.07      627.07     24.54 o 
   5   6  12        9.90       10.61     10.01 o 
   6   6  12       92.38      142.50     14.33 o 
   7   6  12       43.46       56.95     13.65 o 
   8   6  12      293.16      283.81     21.01 o 
   9   6  12       11.52       -3.15     11.52 o 
  10   6  12       25.98        8.07     12.65 o 
  11   6  12       16.95       36.79     16.51 o 
  12   6  12       33.15       77.21     21.33 o 
  13   6  12      130.99      109.13     24.26 o 
  14   6  12        0.57       20.78     19.68 o 
   1   7  12        0.45        6.48     12.38 o 
   2   7  12       32.36       15.08     12.66 o 
   3   7  12       43.88       42.60     13.70 o 
   4   7  12      863.96      906.97     33.13 o 
   5   7  12      399.14      411.40     23.08 o 
   6   7  12        2.96        9.55     10.42 o 
   7   7  12       31.76       31.17     13.04 o 
   8   7  12       36.61       39.54     14.99 o 
   9   7  12        0.05        2.73     12.14 o 
  10   7  12       46.49       83.97     17.40 o 
  11   7  12       13.97      -12.04     13.68 o 
  12   7  12        0.08       -3.38     18.13 o 
  13   7  12       14.28       13.97     25.30 o 
  14   7  12        8.71       24.43     20.53 o 
   0   8  12        8.40       32.82     29.36 o 
   1   8  12      461.36      474.65     30.37 o 
   2   8  12       64.73       49.62     15.29 o 
   3   8  12        2.68        3.22     12.43 o 
   4   8  12        9.74       -6.23     13.57 o 
   5   8  12       80.84       62.16     14.60 o 
   6   8  12        3.13        6.13     12.21 o 
   7   8  12       21.52        5.04     13.62 o 
   8   8  12       55.72       37.61     15.56 o 
   9   8  12       91.83       88.00     19.07 o 
  10   8  12       65.49       49.82     21.84 o 
  11   8  12       76.19       31.88     17.56 o 
  12   8  12       19.88       37.47     20.59 o 
  13   8  12        0.01       13.80     19.51 o 
   1   9  12       20.82       14.78     15.25 o 
   2   9  12       32.97       16.12     15.10 o 
   3   9  12      162.45      104.16     18.84 o 
   4   9  12      125.65      124.03     17.12 o 
   5   9  12       66.06       36.92     14.38 o 
   6   9  12      336.55      360.90     27.57 o 
   7   9  12       62.97       74.79     17.75 o 
   8   9  12      138.22       99.44     26.77 o 
   9   9  12       81.23       98.41     22.88 o 
  10   9  12       12.69        9.52     18.15 o 
  11   9  12       71.36       92.67     23.49 o 
  12   9  12        7.04       28.28     33.95 o 
  13   9  12        2.15      -15.74     17.60 o 
   0  10  12        6.86       19.51     23.88 o 
   1  10  12      256.56      231.92     23.58 o 
   2  10  12       39.52       37.68     17.32 o 
   3  10  12       62.63       62.75     17.30 o 
   4  10  12       20.78       34.99     14.76 o 
   5  10  12      151.03      157.47     19.34 o 
   6  10  12        5.09        0.59     13.89 o 
   7  10  12       34.97       12.88     15.47 o 
   8  10  12       86.56       66.85     21.89 o 
   9  10  12        7.13       -6.52     17.69 o 
  10  10  12       14.40      -18.71     23.20 o 
  11  10  12       13.53       -0.38     25.92 o 
  12  10  12       45.04       61.85     35.70 o 
   1  11  12       99.24       96.20     21.05 o 
   2  11  12       70.52       75.04     19.33 o 
   3  11  12      105.86       75.06     28.64 o 
   4  11  12        0.04        1.98     13.96 o 
   5  11  12       23.37       34.75     15.22 o 
   6  11  12        4.25        5.17     15.50 o 
   7  11  12        0.71       -5.23     15.21 o 
   8  11  12       10.98       18.55     19.87 o 
   9  11  12        0.85        5.91     19.49 o 
  10  11  12        3.77      -18.37     26.67 o 
  11  11  12        8.25       14.13     27.85 o 
   0  12  12      152.05      144.31     36.64 o 
   1  12  12        5.88       -6.68     16.89 o 
   2  12  12        0.77       -3.62     16.26 o 
   3  12  12      111.26       80.17     22.82 o 
   4  12  12       81.39       69.83     18.17 o 
   5  12  12       17.69        9.19     14.56 o 
   6  12  12       48.20       45.46     17.86 o 
   7  12  12        4.77        6.27     19.92 o 
   8  12  12        7.45       -1.96     20.70 o 
   9  12  12        6.95       -0.67     21.00 o 
  10  12  12        4.49      -12.37     25.73 o 
   1  13  12        2.27       -6.87     18.04 o 
   2  13  12        0.02      -15.52     15.52 o 
   3  13  12        0.84      -19.57     19.57 o 
   4  13  12       76.71       51.99     18.00 o 
   5  13  12       25.79       10.89     16.06 o 
   6  13  12       20.89       23.32     23.47 o 
   7  13  12       33.34       63.23     22.11 o 
   8  13  12       10.42       47.83     31.36 o 
   9  13  12        2.92      -20.66     20.66 o 
   0  14  12       20.58       24.15     29.91 o 
   1  14  12        7.90       18.19     18.79 o 
   2  14  12       42.42       29.95     16.66 o 
   3  14  12        2.86        9.72     16.69 o 
   4  14  12       19.31       24.63     16.92 o 
   5  14  12       37.21       37.26     19.11 o 
   6  14  12       18.20       20.29     19.53 o 
   7  14  12        0.93        9.80     19.64 o 
   8  14  12        0.01       13.30     26.20 o 
   1  15  12        0.33      -26.51     26.51 o 
   2  15  12        5.99       14.09     18.35 o 
   3  15  12        0.17        8.10     16.78 o 
   4  15  12        0.01       -0.06     17.62 o 
   5  15  12       15.76       26.97     22.53 o 
   6  15  12        2.22        3.84     21.24 o 
   7  15  12       23.31       67.47     29.50 o 
   0  16  12        2.32      -53.68     53.68 o 
   1  16  12       30.76       -2.06     30.61 o 
   2  16  12        1.47       -4.31     73.39 o 
   3  16  12        4.39       22.31     30.71 o 
   4  16  12        4.70       12.92     30.71 o 
   1   1  13        9.74       -5.39     11.25 o 
   2   1  13     1174.66     1171.01     32.87 o 
   3   1  13        4.54        7.82     10.25 o 
   4   1  13      234.88      230.32     16.69 o 
   5   1  13      192.74      201.42     13.02 o 
   6   1  13       91.15       87.46     10.23 o 
   7   1  13        0.56        3.40     10.09 o 
   8   1  13        2.79       -5.37     12.49 o 
   9   1  13       25.70       38.04     12.76 o 
  10   1  13        1.37        5.97     11.63 o 
  11   1  13       61.39       88.51     20.63 o 
  12   1  13       10.58       -9.92     19.25 o 
  13   1  13        0.38        1.64     16.57 o 
  14   1  13       20.60       38.92     18.33 o 
  15   1  13       23.44      111.55     50.33 o 
   0   2  13     1977.57     2047.52    204.66 o 
   1   2  13      892.11      905.67     34.79 o 
   2   2  13      252.66      226.56     17.75 o 
   3   2  13       16.38        6.72     10.13 o 
   4   2  13      128.63      113.32     12.45 o 
   5   2  13        0.01       -7.05      7.05 o 
   6   2  13      128.08      102.90     12.35 o 
   7   2  13        2.73        5.35     10.42 o 
   8   2  13        0.41        7.31     11.51 o 
   9   2  13       39.15       65.96     18.38 o 
  10   2  13       54.95       64.27     14.59 o 
  11   2  13       35.82       30.17     18.03 o 
  12   2  13       39.08       24.44     21.31 o 
  13   2  13       84.50       69.89     20.68 o 
  14   2  13       39.78       57.34     20.37 o 
   1   3  13        0.47      -11.59     11.59 o 
   2   3  13      785.18      742.84     40.21 o 
   3   3  13      392.96      377.37     25.51 o 
   4   3  13      440.28      441.55     21.17 o 
   5   3  13        3.07       -8.42      8.42 o 
   6   3  13       52.07       65.71     11.47 o 
   7   3  13      257.36      284.07     19.98 o 
   8   3  13      579.98      546.78     26.19 o 
   9   3  13        4.65       10.75     11.76 o 
  10   3  13      286.72      360.45     23.89 o 
  11   3  13        0.09        5.32     13.68 o 
  12   3  13       25.15       45.14     18.39 o 
  13   3  13        2.79        5.79     17.07 o 
  14   3  13        9.87        6.45     17.55 o 
   0   4  13     2117.77     1978.50     93.52 o 
   1   4  13      353.09      390.25     25.94 o 
   2   4  13       51.94       60.40     14.09 o 
   3   4  13        0.05        5.05      9.65 o 
   4   4  13       19.06       15.22     11.86 o 
   5   4  13        2.19        5.24      9.40 o 
   6   4  13      633.78      648.39     23.93 o 
   7   4  13       98.39      111.45     16.43 o 
   8   4  13       67.61       65.79     14.47 o 
   9   4  13      182.37      186.19     19.16 o 
  10   4  13       17.18       18.35     12.78 o 
  11   4  13        0.13      -13.12     13.12 o 
  12   4  13        7.47        0.89     15.67 o 
  13   4  13       12.43       31.67     19.00 o 
  14   4  13       50.34       56.07     21.00 o 
   1   5  13       38.56       58.29     23.61 o 
   2   5  13      720.14      809.40     30.54 o 
   3   5  13      168.34      138.18     14.90 o 
   4   5  13       46.33       46.31     12.27 o 
   5   5  13      130.45      137.08     14.64 o 
   6   5  13      162.13      149.53     15.59 o 
   7   5  13      311.44      397.41     29.84 o 
   8   5  13       88.63       77.77     16.07 o 
   9   5  13       20.15        9.41     11.83 o 
  10   5  13        8.33       16.49     13.45 o 
  11   5  13        0.37        2.45     15.09 o 
  12   5  13        3.10        7.92     17.05 o 
  13   5  13       14.68       50.02     20.10 o 
  14   5  13        0.00       11.34     18.66 o 
   0   6  13     1784.67     1719.75     69.38 o 
   1   6  13      504.68      554.50     31.25 o 
   2   6  13      127.38      129.50     17.28 o 
   3   6  13       82.43       66.33     15.23 o 
   4   6  13       84.26       99.14     16.89 o 
   5   6  13       43.91       43.38     11.49 o 
   6   6  13       50.78       24.12     12.57 o 
   7   6  13       15.93        3.29     11.75 o 
   8   6  13        0.85        2.85     13.28 o 
   9   6  13        3.19       -3.16     12.10 o 
  10   6  13       17.59       33.22     14.42 o 
  11   6  13        4.78      -11.88     14.22 o 
  12   6  13        0.16       -3.28     17.01 o 
  13   6  13       14.32        3.52     18.22 o 
   1   7  13        0.31        0.45     13.13 o 
   2   7  13      765.97      760.65     32.15 o 
   3   7  13        0.05       -2.25     12.58 o 
   4   7  13      860.50      936.14     35.03 o 
   5   7  13       23.56       17.38     12.60 o 
   6   7  13      230.32      266.88     24.81 o 
   7   7  13       34.24       31.63     12.94 o 
   8   7  13      140.35      145.25     19.71 o 
   9   7  13        5.88       20.72     15.31 o 
  10   7  13       82.74       72.22     18.82 o 
  11   7  13       36.37       17.90     18.31 o 
  12   7  13       63.15       23.00     20.00 o 
  13   7  13        0.53       38.73     20.40 o 
   0   8  13     1762.70     1785.41     75.49 o 
   1   8  13      425.85      498.28     32.23 o 
   2   8  13        1.01        3.15     14.22 o 
   3   8  13       14.28       31.19     15.46 o 
   4   8  13       18.26       18.22     15.24 o 
   5   8  13      122.22      106.29     21.54 o 
   6   8  13       60.94       31.84     15.62 o 
   7   8  13       63.71       66.76     17.09 o 
   8   8  13      105.61      103.74     24.09 o 
   9   8  13        9.50       26.78     19.41 o 
  10   8  13        4.11       -9.56     18.42 o 
  11   8  13       10.88       -3.05     25.79 o 
  12   8  13       46.68       71.04     22.44 o 
  13   8  13       19.15       33.48     20.54 o 
   1   9  13      184.15      195.95     24.40 o 
   2   9  13       14.85       -2.06     13.67 o 
   3   9  13      331.69      359.72     26.51 o 
   4   9  13      552.23      538.44     27.54 o 
   5   9  13      129.71      136.03     18.45 o 
   6   9  13       15.03       31.23     16.63 o 
   7   9  13        0.01       19.63     15.59 o 
   8   9  13       86.29       60.46     21.04 o 
   9   9  13        6.50       11.58     19.05 o 
  10   9  13      143.73      114.76     37.65 o 
  11   9  13       14.98        8.87     23.90 o 
  12   9  13       65.20       48.00     34.06 o 
   0  10  13      296.81      343.92     56.20 o 
   1  10  13       24.08       16.23     16.41 o 
   2  10  13       18.47        6.33     19.25 o 
   3  10  13       70.18       53.21     18.45 o 
   4  10  13        0.82       -3.36     12.73 o 
   5  10  13       12.86       -0.27     13.22 o 
   6  10  13        0.01       -0.18     13.91 o 
   7  10  13        3.14       -2.30     14.63 o 
   8  10  13       95.14       58.63     29.90 o 
   9  10  13       28.84       37.91     20.55 o 
  10  10  13        2.75      -21.27     23.59 o 
  11  10  13        0.00      -20.95     24.71 o 
   1  11  13        0.20        3.89     17.70 o 
   2  11  13        5.54       12.81     16.60 o 
   3  11  13       49.48       41.26     18.46 o 
   4  11  13      172.96      227.33     22.84 o 
   5  11  13       26.00        4.34     14.88 o 
   6  11  13       71.69       72.14     20.34 o 
   7  11  13        6.14       11.98     15.51 o 
   8  11  13       12.61      -17.69     17.69 o 
   9  11  13       28.61        8.82     20.57 o 
  10  11  13       18.28      -16.13     26.24 o 
  11  11  13       24.41       65.42     46.97 o 
   0  12  13        3.97       -3.34     35.23 o 
   1  12  13       13.51        6.20     18.84 o 
   2  12  13       20.04       11.52     17.51 o 
   3  12  13        7.09      -15.94     15.94 o 
   4  12  13        7.44        2.21     15.66 o 
   5  12  13       14.31        4.29     16.05 o 
   6  12  13       35.41        3.88     20.43 o 
   7  12  13       26.64        5.09     18.04 o 
   8  12  13       16.69       -1.75     20.60 o 
   9  12  13        3.55      -16.93     26.63 o 
  10  12  13       60.77       98.19     46.55 o 
   1  13  13        0.15      -17.76     17.76 o 
   2  13  13       95.45       72.78     23.12 o 
   3  13  13        4.22       -4.34     21.01 o 
   4  13  13       63.90       26.31     17.57 o 
   5  13  13        2.19        4.68     16.68 o 
   6  13  13        0.09        9.93     18.00 o 
   7  13  13        1.33       20.15     18.47 o 
   8  13  13        9.22       -8.06     27.20 o 
   0  14  13       94.24      137.58     38.29 o 
   1  14  13       58.66       64.73     23.68 o 
   2  14  13        0.59       16.26     17.94 o 
   3  14  13        0.13      -15.12     15.12 o 
   4  14  13        2.03      -14.19     16.46 o 
   5  14  13       14.72        8.93     18.26 o 
   6  14  13       43.04       52.33     33.05 o 
   7  14  13        1.39       17.88     27.08 o 
   1  15  13       41.10       29.38     25.14 o 
   2  15  13        1.11       26.25     19.56 o 
   3  15  13       93.15      139.02     31.62 o 
   4  15  13        2.66        3.47     31.08 o 
   5  15  13        2.70      -14.03     40.68 o 
   1  16  13       16.16      -11.74     31.87 o 
   2  16  13        0.69       -5.87     39.42 o 
   0   0  14       33.58       10.90     26.84 o 
   1   0  14      418.51      433.23     71.71 o 
   2   0  14      374.42      377.10     38.16 o 
   3   0  14      389.55      424.86     29.73 o 
   4   0  14        3.30       12.00     14.68 o 
   5   0  14      210.85      235.87     18.89 o 
   6   0  14       25.46        9.22     11.24 o 
   7   0  14      242.15      198.57     23.49 o 
   8   0  14       38.08       30.82     17.87 o 
   9   0  14      200.61      253.24     29.79 o 
  10   0  14        3.67        8.81     17.27 o 
  11   0  14      140.94      206.24     33.39 o 
  12   0  14        4.09       24.50     29.36 o 
  13   0  14        1.21      -22.97     22.97 o 
  14   0  14       14.72        8.47     24.83 o 
   1   1  14      382.59      367.91     26.12 o 
   2   1  14      879.20      955.78     37.25 o 
   3   1  14      124.20      120.77     16.42 o 
   4   1  14       73.08      105.18     14.24 o 
   5   1  14       61.68       83.24     11.61 o 
   6   1  14      301.26      255.47     21.48 o 
   7   1  14      249.79      300.55     20.53 o 
   8   1  14       22.49       30.94     12.50 o 
   9   1  14       24.30       26.38     11.31 o 
  10   1  14        8.99       51.91     14.57 o 
  11   1  14        2.20        6.72     12.14 o 
  12   1  14       11.45       31.31     18.60 o 
  13   1  14      105.17      111.72     24.58 o 
  14   1  14       18.64       47.23     19.57 o 
   0   2  14     1657.83     1857.58    186.62 o 
   1   2  14       34.78       32.56     15.13 o 
   2   2  14        0.45       -2.89     12.49 o 
   3   2  14      560.19      574.08     26.85 o 
   4   2  14      478.48      492.88     27.95 o 
   5   2  14       63.92       38.85     11.05 o 
   6   2  14        5.81       22.26      9.33 o 
   7   2  14       52.43       70.31     16.75 o 
   8   2  14       34.26       48.05     13.33 o 
   9   2  14        2.78       -1.20     11.07 o 
  10   2  14       23.75       21.43     13.42 o 
  11   2  14      107.50      108.22     18.02 o 
  12   2  14        2.00       25.10     17.50 o 
  13   2  14        8.40       12.80     24.58 o 
  14   2  14        9.55       17.42     20.46 o 
   1   3  14       10.11       11.57     14.35 o 
   2   3  14       10.42        0.23     13.27 o 
   3   3  14       69.47       81.67     15.18 o 
   4   3  14       84.11       69.49     13.29 o 
   5   3  14      128.16      113.83     13.68 o 
   6   3  14        4.25        0.73     10.30 o 
   7   3  14      129.80      111.82     16.59 o 
   8   3  14        8.17       33.53     12.78 o 
   9   3  14      101.37      102.41     16.79 o 
  10   3  14       37.04       44.71     14.86 o 
  11   3  14       21.76       13.65     14.23 o 
  12   3  14        3.16        0.11     16.33 o 
  13   3  14        0.85        3.72     19.42 o 
  14   3  14       40.72       69.31     21.18 o 
   0   4  14      788.90      805.83     64.16 o 
   1   4  14       34.33       14.80     13.80 o 
   2   4  14       13.99       16.22     14.83 o 
   3   4  14      388.16      410.59     21.64 o 
   4   4  14      742.56      761.32     27.52 o 
   5   4  14       50.34       27.77     11.19 o 
   6   4  14        0.24        5.64     11.35 o 
   7   4  14      156.47      172.67     22.74 o 
   8   4  14      416.77      343.01     23.24 o 
   9   4  14       54.03       55.84     14.73 o 
  10   4  14       35.11       52.08     15.18 o 
  11   4  14       18.67        4.50     14.97 o 
  12   4  14       10.69       25.68     18.04 o 
  13   4  14        2.88        5.09     18.04 o 
   1   5  14      165.80      177.51     21.94 o 
   2   5  14     1195.57     1224.37     43.27 o 
   3   5  14      120.74      134.60     18.15 o 
   4   5  14        9.34        1.79     11.25 o 
   5   5  14      147.81      148.51     15.29 o 
   6   5  14      243.97      214.95     19.13 o 
   7   5  14        0.24        2.50     13.17 o 
   8   5  14        0.22        0.53     15.49 o 
   9   5  14      118.16       95.75     17.04 o 
  10   5  14       14.93       28.42     14.15 o 
  11   5  14       60.84       42.91     17.30 o 
  12   5  14       10.58       21.91     18.12 o 
  13   5  14       55.52       59.16     21.84 o 
   0   6  14       46.41       97.72     27.57 o 
   1   6  14       77.67       57.91     23.01 o 
   2   6  14      122.23       87.84     19.47 o 
   3   6  14      975.58     1060.49     38.19 o 
   4   6  14        0.07      -14.76     16.05 o 
   5   6  14       34.36        6.68     12.24 o 
   6   6  14       20.10       20.86     12.76 o 
   7   6  14       45.04       45.91     16.29 o 
   8   6  14        7.47      -13.78     13.78 o 
   9   6  14      465.82      422.83     28.69 o 
  10   6  14       10.63       19.49     14.72 o 
  11   6  14       30.52       64.97     19.06 o 
  12   6  14       33.76       27.78     29.18 o 
  13   6  14        0.39      -17.43     17.43 o 
   1   7  14       17.43        7.89     16.12 o 
   2   7  14       34.57       -3.36     19.37 o 
   3   7  14      331.50      355.00     25.47 o 
   4   7  14        0.95        1.64     14.00 o 
   5   7  14      104.07       88.33     16.35 o 
   6   7  14        0.46        2.90     13.53 o 
   7   7  14        0.66       10.18     16.61 o 
   8   7  14        0.68       16.69     17.79 o 
   9   7  14       64.53       84.83     19.12 o 
  10   7  14      101.17       88.88     19.79 o 
  11   7  14       28.22       36.44     20.75 o 
  12   7  14        2.54       34.40     20.07 o 
   0   8  14       23.15        0.95     23.07 o 
   1   8  14       54.44       52.22     18.34 o 
   2   8  14        4.71       -3.59     15.93 o 
   3   8  14        6.95       19.97     15.14 o 
   4   8  14       12.74       13.89     15.36 o 
   5   8  14        1.34      -12.56     12.56 o 
   6   8  14        0.96      -10.23     12.69 o 
   7   8  14       14.48       11.01     16.93 o 
   8   8  14        6.84       11.97     17.52 o 
   9   8  14       12.70        2.72     17.78 o 
  10   8  14       28.24       42.37     21.43 o 
  11   8  14       22.62        9.83     26.16 o 
  12   8  14       17.83       -4.49     41.25 o 
   1   9  14       83.40       76.93     20.96 o 
   2   9  14       41.56       65.59     20.18 o 
   3   9  14      102.92       76.20     28.36 o 
   4   9  14       21.01        7.06     14.22 o 
   5   9  14       28.94       18.79     14.18 o 
   6   9  14        7.97        0.11     13.89 o 
   7   9  14       93.19      104.16     24.05 o 
   8   9  14        0.03       -4.41     19.85 o 
   9   9  14        0.80        3.03     18.60 o 
  10   9  14       26.72       26.30     20.94 o 
  11   9  14       21.87      -23.81     24.78 o 
   0  10  14      162.18      140.91     35.59 o 
   1  10  14       62.65       58.66     20.59 o 
   2  10  14       19.33       21.59     19.12 o 
   3  10  14       86.64       57.60     20.08 o 
   4  10  14       51.52       53.24     16.75 o 
   5  10  14        8.83      -12.55     13.75 o 
   6  10  14        9.00       -3.68     14.43 o 
   7  10  14        7.68       10.94     16.75 o 
   8  10  14        3.49       -9.13     18.44 o 
   9  10  14       44.12       44.15     32.08 o 
  10  10  14        1.38       -9.21     28.46 o 
   1  11  14      142.81      142.27     24.50 o 
   2  11  14        3.12       29.47     18.42 o 
   3  11  14       20.24       34.96     20.89 o 
   4  11  14        9.84        2.16     13.53 o 
   5  11  14        0.21      -14.80     14.80 o 
   6  11  14        0.08      -15.63     17.52 o 
   7  11  14       85.90      113.06     24.89 o 
   8  11  14       16.03      -12.69     19.80 o 
   9  11  14        7.13        6.25     21.26 o 
  10  11  14       19.15      -13.79     31.44 o 
   0  12  14        0.74       27.39     28.61 o 
   1  12  14        2.76       -6.53     18.49 o 
   2  12  14       11.71       22.54     19.19 o 
   3  12  14       54.95       68.99     20.12 o 
   4  12  14        6.21        5.93     15.83 o 
   5  12  14       50.37       52.48     20.25 o 
   6  12  14        0.01       16.92     17.60 o 
   7  12  14       22.38       10.07     21.26 o 
   8  12  14       11.36       -9.29     23.94 o 
   9  12  14       23.65       50.10     31.29 o 
   1  13  14        8.77       -3.73     19.54 o 
   2  13  14        4.17        8.58     18.29 o 
   3  13  14       17.86        3.36     20.97 o 
   4  13  14        2.33       -4.42     26.01 o 
   5  13  14        0.65       -6.06     18.20 o 
   6  13  14        0.01       -2.65     20.23 o 
   7  13  14        4.79       -7.26     23.05 o 
   0  14  14        4.00       32.30     48.65 o 
   1  14  14        3.68        5.98     23.87 o 
   2  14  14        4.42       18.28     18.87 o 
   3  14  14        2.40       11.48     18.52 o 
   4  14  14        0.84      -10.95     26.76 o 
   5  14  14       13.23        7.37     24.96 o 
   6  14  14        1.05      -21.30     25.42 o 
   2  15  14       21.72       20.56     29.56 o 
   3  15  14        0.02       30.91     33.17 o 
   1   1  15        1.10        4.18     13.88 o 
   2   1  15        3.02       -9.77     12.68 o 
   3   1  15       74.52       45.93     16.27 o 
   4   1  15        7.16       -2.21     11.00 o 
   5   1  15       17.30        2.61     10.01 o 
   6   1  15      180.92      209.81     19.18 o 
   7   1  15        0.77        6.01      9.59 o 
   8   1  15        0.31        5.05     15.38 o 
   9   1  15       14.46       16.86     12.71 o 
  10   1  15      124.77      129.76     18.47 o 
  11   1  15        0.11       25.69     13.76 o 
  12   1  15       18.13        9.51     16.30 o 
  13   1  15       13.55       28.22     21.07 o 
   0   2  15      284.89      249.51     34.01 o 
   1   2  15       23.93        2.82     13.85 o 
   2   2  15        3.79       12.31     14.76 o 
   3   2  15       23.93       19.05     11.95 o 
   4   2  15       51.78       33.56     12.57 o 
   5   2  15       75.31       63.29     12.19 o 
   6   2  15       79.62      115.20     15.86 o 
   7   2  15        1.23       -1.94     10.90 o 
   8   2  15       52.70       53.35     14.52 o 
   9   2  15        8.31        9.87     12.81 o 
  10   2  15       18.49       17.38     15.76 o 
  11   2  15       25.75       54.24     15.81 o 
  12   2  15       81.23       96.05     22.15 o 
  13   2  15        5.12        6.10     17.87 o 
   1   3  15       29.58       23.32     14.87 o 
   2   3  15       63.94       67.78     22.56 o 
   3   3  15      140.05      139.57     20.57 o 
   4   3  15      204.29      170.76     18.27 o 
   5   3  15       27.55       11.67     10.66 o 
   6   3  15      258.80      210.73     18.78 o 
   7   3  15       57.49       48.29     14.76 o 
   8   3  15        2.40       17.76     12.58 o 
   9   3  15       47.36       69.55     15.50 o 
  10   3  15      177.50      214.36     21.44 o 
  11   3  15        2.65        6.72     15.35 o 
  12   3  15       23.33       35.02     22.46 o 
  13   3  15        1.16       15.40     22.63 o 
   0   4  15       32.70       34.81     26.42 o 
   1   4  15       34.59       13.05     15.05 o 
   2   4  15      454.78      413.45     29.44 o 
   3   4  15       24.15       16.55     14.49 o 
   4   4  15      376.61      369.37     21.95 o 
   5   4  15        3.94       -9.82     10.16 o 
   6   4  15      149.94      195.48     18.80 o 
   7   4  15        0.54        2.26     13.40 o 
   8   4  15       90.93      104.89     19.18 o 
   9   4  15        0.54       -1.58     12.99 o 
  10   4  15        9.00       12.87     15.82 o 
  11   4  15        0.57        1.91     24.97 o 
  12   4  15       10.37      -10.19     17.42 o 
  13   4  15        8.93       21.09     19.67 o 
   1   5  15       78.27      105.57     20.09 o 
   2   5  15      228.36      212.04     24.43 o 
   3   5  15       45.44       55.47     19.37 o 
   4   5  15      225.69      214.56     23.67 o 
   5   5  15       52.44       58.88     14.72 o 
   6   5  15      238.63      254.67     20.61 o 
   7   5  15      132.19      117.40     19.19 o 
   8   5  15        2.34        0.07     12.94 o 
   9   5  15       28.54       13.79     15.47 o 
  10   5  15       16.52       26.66     14.82 o 
  11   5  15        1.05       17.20     21.26 o 
  12   5  15        8.60       23.25     18.91 o 
   0   6  15      119.71       61.55     26.08 o 
   1   6  15      131.21      112.32     22.20 o 
   2   6  15       23.16       -3.77     15.14 o 
   3   6  15      116.22       86.13     20.31 o 
   4   6  15      250.67      291.12     26.99 o 
   5   6  15       54.08       44.77     14.82 o 
   6   6  15        0.02       -0.49     14.11 o 
   7   6  15        0.15        9.27     16.81 o 
   8   6  15       15.15       23.61     14.97 o 
   9   6  15        6.93       15.38     16.07 o 
  10   6  15        2.18       -6.96     15.10 o 
  11   6  15        2.00      -15.00     15.00 o 
  12   6  15       64.44       54.36     27.89 o 
   1   7  15       31.38       17.79     16.34 o 
   2   7  15      136.16      117.73     22.09 o 
   3   7  15       14.86       13.48     21.43 o 
   4   7  15        2.84       -4.54     15.73 o 
   5   7  15       21.99       12.47     13.90 o 
   6   7  15      202.09      208.09     23.03 o 
   7   7  15       23.78        1.62     17.09 o 
   8   7  15        2.53       20.61     17.80 o 
   9   7  15       34.81       26.94     19.44 o 
  10   7  15       55.17       56.24     24.94 o 
  11   7  15       11.72       -2.95     23.01 o 
   0   8  15      165.86      191.30     49.49 o 
   1   8  15        0.15       26.04     18.18 o 
   2   8  15      168.05      217.97     35.44 o 
   3   8  15        0.01      -13.73     14.99 o 
   4   8  15        1.12       -8.76     15.89 o 
   5   8  15        2.13      -10.94     12.35 o 
   6   8  15        7.39       17.69     23.31 o 
   7   8  15       47.77       49.96     20.49 o 
   8   8  15       29.52       12.00     18.20 o 
   9   8  15       14.46       13.34     18.97 o 
  10   8  15        2.68        7.62     20.05 o 
  11   8  15        8.35        2.47     43.70 o 
   1   9  15       82.45      127.19     24.46 o 
   2   9  15      191.96      196.05     25.84 o 
   3   9  15       25.52       11.69     21.19 o 
   4   9  15        2.05        1.35     14.41 o 
   5   9  15        1.48      -13.15     13.15 o 
   6   9  15        8.60       20.79     16.40 o 
   7   9  15        4.90       11.97     23.54 o 
   8   9  15        0.21       -3.31     18.72 o 
   9   9  15       82.86       32.41     21.89 o 
  10   9  15       14.12       12.66     21.22 o 
   0  10  15        4.87      -43.91     46.13 o 
   1  10  15        1.85       14.24     19.50 o 
   2  10  15        0.83       -1.73     19.85 o 
   3  10  15        7.38       -0.81     18.79 o 
   4  10  15       17.15       15.91     15.66 o 
   5  10  15        0.61        2.68     15.81 o 
   6  10  15       11.36       10.38     15.93 o 
   7  10  15       43.66       25.29     20.25 o 
   8  10  15        7.36       18.33     20.76 o 
   9  10  15        0.73      -21.16     21.63 o 
   1  11  15        0.63       -7.54     19.53 o 
   2  11  15        0.73       -0.29     19.85 o 
   3  11  15       13.71       -6.38     16.88 o 
   4  11  15       16.93        6.86     21.71 o 
   5  11  15       24.75       -0.16     16.67 o 
   6  11  15        0.37      -15.58     16.21 o 
   7  11  15       32.10       10.60     44.79 o 
   8  11  15        4.85       -8.13     23.86 o 
   9  11  15        4.74       41.08     30.77 o 
   0  12  15       17.07       -0.92     36.07 o 
   1  12  15       38.34       22.27     20.87 o 
   2  12  15        0.11       -4.30     19.25 o 
   3  12  15        1.37      -15.74     15.74 o 
   4  12  15       47.46       20.82     19.15 o 
   5  12  15        9.46       20.58     20.42 o 
   6  12  15       29.05       10.15     19.86 o 
   7  12  15        8.67      -16.39     22.69 o 
   1  13  15       23.95       27.46     41.53 o 
   2  13  15       18.77       29.64     35.11 o 
   3  13  15        1.07       -3.54     20.48 o 
   4  13  15       17.20        7.80     20.03 o 
   5  13  15        8.95        5.70     25.75 o 
   6  13  15        0.04       -8.45     22.59 o 
   1  14  15       15.00       26.00     55.36 o 
   2  14  15        6.00       37.52     32.56 o 
   3  14  15        2.19        1.16     33.55 o 
   4  14  15       10.69       15.24     32.27 o 
   0   0  16      900.30      858.05     78.00 o 
   1   0  16       36.92      -13.92     18.08 o 
   2   0  16      258.15      184.28     46.97 o 
   3   0  16       45.33       66.51     25.08 o 
   4   0  16      188.66      145.82     30.23 o 
   5   0  16        8.54        5.03     18.98 o 
   6   0  16      152.66      165.74     41.10 o 
   7   0  16      136.88      162.99     25.64 o 
   8   0  16        4.96       38.24     19.38 o 
   9   0  16       18.77       36.79     17.64 o 
  10   0  16        0.63       38.39     21.13 o 
  11   0  16       13.97       49.04     22.64 o 
  12   0  16       22.42       57.80     28.54 o 
   1   1  16       51.83        4.96     14.18 o 
   2   1  16      304.86      295.35     26.34 o 
   3   1  16        6.18        4.08     13.22 o 
   4   1  16       98.19       99.51     19.59 o 
   5   1  16       11.76       19.24     13.34 o 
   6   1  16       14.21        9.26     10.96 o 
   7   1  16       15.68       13.30     12.19 o 
   8   1  16        2.38       17.28     12.63 o 
   9   1  16        1.08       -3.02     12.53 o 
  10   1  16        5.48       27.49     13.27 o 
  11   1  16       31.46       70.18     17.00 o 
  12   1  16      148.51      230.53     29.61 o 
   0   2  16      617.67      542.35     72.13 o 
   1   2  16        6.38        3.78     14.22 o 
   2   2  16        3.75        7.69     11.69 o 
   3   2  16      121.99      157.13     20.61 o 
   4   2  16        9.35        7.23     13.95 o 
   5   2  16      259.30      203.58     22.37 o 
   6   2  16        0.10        5.32     11.73 o 
   7   2  16        9.01        1.58     12.88 o 
   8   2  16        1.86        3.35     11.97 o 
   9   2  16        0.02       -3.32     13.82 o 
  10   2  16        0.85       11.85     13.20 o 
  11   2  16        0.32        5.70     13.84 o 
  12   2  16        0.74       10.16     17.46 o 
   1   3  16       11.14       15.99     16.71 o 
   2   3  16      179.24      205.60     31.20 o 
   3   3  16       92.87       98.25     20.54 o 
   4   3  16        4.42        4.34     15.25 o 
   5   3  16      122.84      126.44     16.85 o 
   6   3  16       50.39       34.60     13.18 o 
   7   3  16       69.69       57.13     16.93 o 
   8   3  16        0.02        2.81     13.25 o 
   9   3  16       32.41       32.36     14.66 o 
  10   3  16        0.36      -12.69     12.69 o 
  11   3  16       11.49       -8.83     15.30 o 
  12   3  16        2.79       39.16     22.98 o 
   0   4  16      167.01      164.58     60.81 o 
   1   4  16        5.43        5.65     14.89 o 
   2   4  16      469.36      506.39     32.52 o 
   3   4  16      215.37      315.08     27.64 o 
   4   4  16      325.67      335.47     28.36 o 
   5   4  16       51.86       50.28     14.37 o 
   6   4  16        5.55       21.13     12.87 o 
   7   4  16       89.27      105.53     18.11 o 
   8   4  16       18.18       14.87     14.41 o 
   9   4  16        9.08        0.88     15.35 o 
  10   4  16       12.63        0.53     13.62 o 
  11   4  16       10.56        9.36     16.46 o 
  12   4  16        3.37        3.16     23.42 o 
   1   5  16       70.53       96.93     20.99 o 
   2   5  16      411.12      399.90     30.69 o 
   3   5  16      135.70      154.81     23.37 o 
   4   5  16       76.95       84.68     19.40 o 
   5   5  16       17.27       33.03     15.05 o 
   6   5  16       18.08       13.37     14.22 o 
   7   5  16       12.72       12.89     14.41 o 
   8   5  16        1.40        1.01     14.41 o 
   9   5  16       12.29       -6.12     14.89 o 
  10   5  16      153.50      180.19     29.43 o 
  11   5  16        8.19        0.53     16.78 o 
   0   6  16      123.05      153.54     33.81 o 
   1   6  16       65.34       68.49     19.40 o 
   2   6  16      295.39      259.22     30.27 o 
   3   6  16       42.88       63.38     19.78 o 
   4   6  16      128.09      137.90     22.81 o 
   5   6  16        1.36        6.95     13.25 o 
   6   6  16       34.75       24.32     15.96 o 
   7   6  16        0.74      -15.25     15.25 o 
   8   6  16       88.73       91.05     21.89 o 
   9   6  16        2.81      -14.59     16.80 o 
  10   6  16        6.04       32.91     17.70 o 
  11   6  16        2.02       25.96     26.88 o 
   1   7  16       61.76       17.87     18.14 o 
   2   7  16      123.25      120.21     22.89 o 
   3   7  16       42.32       33.40     18.44 o 
   4   7  16       33.83       10.66     16.86 o 
   5   7  16        0.53       -7.88     14.27 o 
   6   7  16        4.32       -1.19     15.22 o 
   7   7  16        1.65        1.06     17.31 o 
   8   7  16       15.94      -12.71     16.59 o 
   9   7  16       51.85       28.28     21.13 o 
  10   7  16       61.86       93.10     24.75 o 
   0   8  16        0.11       17.87     25.48 o 
   1   8  16        0.04       18.02     19.14 o 
   2   8  16      141.42      189.24     26.20 o 
   3   8  16       27.72       18.46     19.49 o 
   4   8  16        6.88        3.43     17.65 o 
   5   8  16        1.22      -10.86     16.20 o 
   6   8  16        3.11      -14.04     14.04 o 
   7   8  16        3.94        3.90     18.76 o 
   8   8  16        1.00       -2.61     19.00 o 
   9   8  16        1.14       12.66     20.66 o 
  10   8  16       14.18        1.52     22.79 o 
   1   9  16        0.34       18.77     17.79 o 
   2   9  16      298.01      349.40     32.61 o 
   3   9  16        2.37        9.63     18.90 o 
   4   9  16       18.77       16.38     16.15 o 
   5   9  16       62.29       79.61     21.52 o 
   6   9  16        0.31       15.14     18.56 o 
   7   9  16       46.56       57.11     22.77 o 
   8   9  16        1.77      -19.03     19.03 o 
   9   9  16       10.28       10.83     24.33 o 
   0  10  16      404.25      482.20     81.78 o 
   1  10  16        1.49        6.79     20.32 o 
   2  10  16        4.34       36.65     20.63 o 
   3  10  16        5.47      -18.76     18.76 o 
   4  10  16       47.89       16.00     17.08 o 
   5  10  16        6.29       29.65     19.05 o 
   6  10  16        0.26      -18.67     18.67 o 
   7  10  16        0.00       -3.75     19.37 o 
   8  10  16        7.62       -4.51     23.03 o 
   1  11  16        0.42        4.32     20.76 o 
   2  11  16       95.50       79.08     27.48 o 
   3  11  16       30.35       33.81     23.20 o 
   4  11  16        3.28        2.85     21.42 o 
   5  11  16       31.26       18.68     19.63 o 
   6  11  16       10.46       18.52     21.89 o 
   7  11  16        0.03        7.79     33.97 o 
   0  12  16        3.31      -18.34     27.46 o 
   1  12  16       11.09      -20.37     20.37 o 
   2  12  16       16.95       -1.06     22.19 o 
   3  12  16        6.56       12.39     21.95 o 
   4  12  16       17.00       21.54     22.33 o 
   5  12  16        0.47       15.91     25.39 o 
   6  12  16       42.51       23.96     27.35 o 
   1  13  16        0.47      -20.97     45.29 o 
   2  13  16        0.02      -47.81     47.81 o 
   3  13  16        0.09      -25.45     25.45 o 
   4  13  16        2.41      -29.94     29.94 o 
   1   1  17       38.65       30.99     16.75 o 
   2   1  17      179.51      240.83     26.63 o 
   3   1  17        0.06       -1.25     13.90 o 
   4   1  17       10.32        2.73     14.67 o 
   5   1  17       11.79       -7.27     12.56 o 
   6   1  17       93.22       68.21     22.59 o 
   7   1  17       72.24       88.30     17.58 o 
   8   1  17        0.32       33.02     13.69 o 
   9   1  17       16.50       32.33     14.26 o 
  10   1  17        0.29       41.59     13.70 o 
  11   1  17       42.66       27.98     16.43 o 
   0   2  17      157.05      231.05     29.33 o 
   1   2  17       56.17       65.72     16.09 o 
   2   2  17       22.82       22.25     15.69 o 
   3   2  17        7.37       24.37     15.94 o 
   4   2  17       39.61       43.89     17.83 o 
   5   2  17      117.36      131.21     18.92 o 
   6   2  17        0.07       -2.57     14.33 o 
   7   2  17        1.04       17.98     12.82 o 
   8   2  17       50.98       42.09     16.18 o 
   9   2  17       55.94       76.16     17.41 o 
  10   2  17        1.45       38.69     14.99 o 
  11   2  17       27.11       53.75     17.21 o 
   1   3  17      357.56      478.38     33.05 o 
   2   3  17       12.38        8.54     16.47 o 
   3   3  17      182.51      190.87     38.38 o 
   4   3  17       49.55       94.69     19.66 o 
   5   3  17        0.10       19.26     14.06 o 
   6   3  17        4.62       -0.39     13.74 o 
   7   3  17       54.67       56.71     17.00 o 
   8   3  17        9.81       -3.86     15.01 o 
   9   3  17       25.28       19.97     16.69 o 
  10   3  17        2.25       11.50     16.00 o 
  11   3  17       37.88       20.41     15.40 o 
   0   4  17        1.14      -10.90     20.76 o 
   1   4  17      196.55      223.46     26.10 o 
   2   4  17        7.19        7.61     16.22 o 
   3   4  17        2.89       37.86     16.97 o 
   4   4  17       49.69       66.07     19.58 o 
   5   4  17       72.52       75.55     18.15 o 
   6   4  17       11.31       19.87     16.44 o 
   7   4  17        2.21       28.04     15.68 o 
   8   4  17       60.90       71.83     18.57 o 
   9   4  17       45.17       74.48     18.77 o 
  10   4  17        9.87       35.76     17.68 o 
  11   4  17        2.58       22.18     20.07 o 
   1   5  17       92.22       74.71     21.38 o 
   2   5  17       20.35       16.82     17.61 o 
   3   5  17       27.16       10.15     16.58 o 
   4   5  17       36.62       37.17     17.31 o 
   5   5  17        0.88      -13.31     13.31 o 
   6   5  17        6.00       11.38     20.04 o 
   7   5  17        5.19       12.89     24.19 o 
   8   5  17        4.64      -16.70     16.70 o 
   9   5  17       23.68       13.03     16.85 o 
  10   5  17        2.53       33.60     17.86 o 
   0   6  17       35.59       31.38     26.94 o 
   1   6  17       18.26        0.27     17.10 o 
   2   6  17      116.91       85.88     21.83 o 
   3   6  17        0.00        6.12     17.30 o 
   4   6  17       47.94       40.65     19.70 o 
   5   6  17        0.05        6.39     15.09 o 
   6   6  17        0.66       -2.17     15.97 o 
   7   6  17        0.86        9.98     20.00 o 
   8   6  17        6.05        1.81     17.98 o 
   9   6  17        2.28       -5.46     19.16 o 
  10   6  17        0.37       29.58     21.53 o 
   1   7  17        2.15        5.22     21.97 o 
   2   7  17        0.07        4.38     18.52 o 
   3   7  17        4.52       14.80     18.77 o 
   4   7  17        0.09       -0.23     17.83 o 
   5   7  17       18.95       33.50     18.63 o 
   6   7  17       16.84       14.39     16.93 o 
   7   7  17       26.01       26.12     21.30 o 
   8   7  17       10.67      -17.43     17.43 o 
   9   7  17       22.68       -0.74     19.53 o 
   0   8  17      184.53      199.83     61.23 o 
   1   8  17      148.59      165.62     27.75 o 
   2   8  17       18.04        6.88     23.24 o 
   3   8  17        3.87       -2.53     17.17 o 
   4   8  17        2.04       13.00     18.35 o 
   5   8  17       30.13       33.57     24.21 o 
   6   8  17        0.53       20.11     20.22 o 
   7   8  17        7.95       45.78     24.79 o 
   8   8  17       34.61        5.19     24.22 o 
   9   8  17        3.97       29.27     27.26 o 
   1   9  17      177.11      200.76     29.42 o 
   2   9  17        0.07       37.35     20.31 o 
   3   9  17       55.33       86.43     24.06 o 
   4   9  17       37.74       25.29     18.31 o 
   5   9  17       29.16       25.84     20.26 o 
   6   9  17        8.03       -8.00     19.37 o 
   7   9  17       11.15       26.55     26.59 o 
   8   9  17       31.25       16.54     27.46 o 
   0  10  17        6.39       -9.67     30.33 o 
   1  10  17       21.15       62.36     23.76 o 
   2  10  17        7.97       16.77     20.15 o 
   3  10  17       69.38       47.36     22.38 o 
   4  10  17       16.59       -6.01     17.61 o 
   5  10  17        0.03       11.17     20.11 o 
   6  10  17        1.24       27.13     28.61 o 
   7  10  17        0.81      -13.42     32.71 o 
   1  11  17       37.97       37.82     23.10 o 
   2  11  17       28.30       12.84     24.08 o 
   3  11  17       22.44       22.62     32.59 o 
   4  11  17        7.23       -2.39     22.51 o 
   5  11  17       14.03        7.19     26.37 o 
   1  12  17        5.29      -46.13     46.13 o 
   2  12  17       10.10      -26.84     51.16 o 
   3  12  17        1.82       14.35     29.45 o 
   4  12  17       23.74       41.10     43.62 o 
   0   0  18        0.77       26.00     34.39 o 
   1   0  18        0.03       26.94     23.97 o 
   2   0  18       11.25       -3.18     22.44 o 
   3   0  18      100.23       75.63     28.77 o 
   4   0  18      146.58      144.85     34.60 o 
   5   0  18        0.45       25.96     23.42 o 
   6   0  18       35.77      -31.03     31.03 o 
   7   0  18       20.57       71.29     36.91 o 
   8   0  18      183.49      243.96     93.52 o 
   9   0  18        0.92       40.06     22.95 o 
  10   0  18        7.88       24.39     21.94 o 
   1   1  18       51.31       34.61     16.84 o 
   2   1  18       10.34      -14.32     14.32 o 
   3   1  18        8.14      -13.90     13.90 o 
   4   1  18      142.10      121.85     22.73 o 
   5   1  18       18.40       16.76     14.02 o 
   6   1  18       14.41       18.34     25.58 o 
   7   1  18        0.47        0.04     22.23 o 
   8   1  18        1.66       47.48     22.46 o 
   9   1  18        9.78       30.82     15.58 o 
  10   1  18        0.54       22.02     14.95 o 
   0   2  18       10.50       44.73     31.45 o 
   1   2  18       62.78      104.47     20.69 o 
   2   2  18       21.76       32.21     17.62 o 
   3   2  18       26.63       32.90     19.61 o 
   4   2  18      142.68      186.22     24.96 o 
   5   2  18       62.62       64.85     16.77 o 
   6   2  18       13.29       53.13     28.17 o 
   7   2  18        1.63       25.62     26.27 o 
   8   2  18       18.91       40.64     22.70 o 
   9   2  18        1.33       29.07     16.93 o 
  10   2  18        5.19       22.12     15.67 o 
   1   3  18       24.37       57.52     19.05 o 
   2   3  18        1.92       38.73     23.49 o 
   3   3  18       11.37       38.45     17.43 o 
   4   3  18      134.92      105.93     22.08 o 
   5   3  18       10.84       30.88     14.75 o 
   6   3  18       64.91       51.01     21.60 o 
   7   3  18        0.53        7.59     22.40 o 
   8   3  18        5.85       24.17     20.21 o 
   9   3  18        0.00        2.75     15.42 o 
  10   3  18       19.91       13.09     18.72 o 
   0   4  18        0.01      -14.07     22.69 o 
   1   4  18       21.43       12.08     16.31 o 
   2   4  18        7.11       -1.59     16.20 o 
   3   4  18       80.15       28.63     18.83 o 
   4   4  18        2.73      -15.25     16.41 o 
   5   4  18        0.51       24.95     17.14 o 
   6   4  18        5.30       30.81     21.01 o 
   7   4  18        0.86       34.61     20.93 o 
   8   4  18        0.67        3.27     17.36 o 
   9   4  18       12.12       32.58     18.68 o 
  10   4  18        8.85       35.14     23.94 o 
   1   5  18        7.28        5.61     17.35 o 
   2   5  18        1.28       -7.61     16.28 o 
   3   5  18        0.25      -14.06     14.06 o 
   4   5  18       30.18        3.46     16.55 o 
   5   5  18        0.31      -14.98     14.98 o 
   6   5  18        7.78       22.40     20.23 o 
   7   5  18       11.98       13.57     20.64 o 
   8   5  18        1.76       12.19     21.30 o 
   9   5  18       38.04       61.18     26.40 o 
   0   6  18        7.53      -12.33     21.05 o 
   1   6  18        0.05      -13.70     16.55 o 
   2   6  18       27.87       34.89     29.54 o 
   3   6  18        1.89        5.75     16.48 o 
   4   6  18       49.20       56.42     20.20 o 
   5   6  18       15.63        9.41     17.91 o 
   6   6  18        4.12       18.28     20.68 o 
   7   6  18        1.27       10.46     22.60 o 
   8   6  18       13.31       47.79     27.57 o 
   9   6  18        0.36       -4.19     34.39 o 
   1   7  18       21.99        0.27     18.01 o 
   2   7  18        7.70      -13.03     18.09 o 
   3   7  18       19.09       26.84     18.81 o 
   4   7  18       17.16       21.31     19.73 o 
   5   7  18        0.36       -7.16     16.71 o 
   6   7  18        5.82      -16.00     19.98 o 
   7   7  18        6.12      -19.71     24.32 o 
   8   7  18        7.80      -20.97     29.36 o 
   0   8  18        2.84       33.57     31.63 o 
   1   8  18       74.08       49.41     23.02 o 
   2   8  18        1.15        2.75     20.14 o 
   3   8  18       32.69       15.41     21.12 o 
   4   8  18        0.72       23.84     27.62 o 
   5   8  18        2.05       11.52     19.50 o 
   6   8  18       14.16       12.58     36.91 o 
   7   8  18        1.45       -2.52     33.55 o 
   1   9  18       62.55       51.75     23.83 o 
   2   9  18        5.23        3.00     21.55 o 
   3   9  18       49.24       67.77     25.47 o 
   4   9  18        0.02      -11.90     17.16 o 
   5   9  18        0.10       16.98     26.40 o 
   6   9  18        9.33      -19.29     25.16 o 
   0  10  18      124.71       75.11     38.09 o 
   1  10  18      136.12       84.97     27.17 o 
   2  10  18       16.56       45.94     36.71 o 
   3  10  18        2.50      -26.24     31.03 o 
   4  10  18        4.41       15.14     33.42 o 
   5  10  18        1.70       10.45     25.38 o 
   2  11  18        1.31      -49.49     49.49 o 
   3  11  18        9.37       -5.03     52.84 o 
   1   1  19       11.84       -8.80     15.34 o 
   2   1  19        0.17       13.94     16.95 o 
   3   1  19        5.04        2.87     14.04 o 
   4   1  19        3.05       13.81     15.73 o 
   5   1  19       70.34       47.51     30.57 o 
   6   1  19       57.56       85.55     34.40 o 
   7   1  19        4.93       60.60     28.99 o 
   8   1  19       26.94       57.83     34.26 o 
   9   1  19        1.37       18.45     35.23 o 
   0   2  19      331.54      342.70     43.88 o 
   1   2  19       20.99       51.07     19.32 o 
   2   2  19       10.59       45.16     18.72 o 
   3   2  19        1.79       -2.27     15.35 o 
   4   2  19       13.37       31.06     17.87 o 
   5   2  19       41.89       59.84     25.18 o 
   6   2  19        1.94       21.16     29.95 o 
   7   2  19       41.92       57.28     37.32 o 
   8   2  19       91.38        9.30     31.87 o 
   9   2  19        0.75       36.07     36.07 o 
   1   3  19        0.03       -2.66     16.45 o 
   2   3  19       73.56       75.70     26.03 o 
   3   3  19       41.16       59.04     19.48 o 
   4   3  19        3.44       17.90     18.29 o 
   5   3  19        0.06       42.02     19.51 o 
   6   3  19        3.12       18.71     21.30 o 
   7   3  19       33.17       10.90     30.25 o 
   8   3  19        7.31       33.92     29.78 o 
   9   3  19        4.13       61.23     40.26 o 
   0   4  19      209.94      230.41     40.91 o 
   1   4  19       67.62       38.01     19.74 o 
   2   4  19        0.00      -11.53     16.34 o 
   3   4  19        0.64       -2.18     16.72 o 
   4   4  19       11.38       20.54     18.53 o 
   5   4  19       24.92       17.88     18.35 o 
   6   4  19       46.20       47.03     24.01 o 
   7   4  19       19.49      -17.61     19.81 o 
   1   5  19        4.57       21.84     19.67 o 
   2   5  19        1.49      -17.08     17.08 o 
   3   5  19       23.12       22.39     19.19 o 
   4   5  19       13.80       -7.56     18.81 o 
   5   5  19        0.41       -0.45     17.99 o 
   6   5  19        1.28       11.58     21.58 o 
   7   5  19        0.19       63.69     26.80 o 
   8   5  19        3.00        4.19     33.55 o 
   0   6  19        0.90        4.40     26.67 o 
   1   6  19       19.35       17.20     19.22 o 
   2   6  19        8.91       -0.80     19.57 o 
   3   6  19       20.41       25.00     24.94 o 
   4   6  19        1.65      -16.21     18.06 o 
   5   6  19        0.40       12.15     19.33 o 
   6   6  19       16.08        6.71     33.55 o 
   7   6  19        8.07       16.78     36.07 o 
   1   7  19        4.85      -18.46     18.46 o 
   2   7  19        1.98       -2.15     19.86 o 
   3   7  19        3.24       -3.66     20.44 o 
   4   7  19       11.05      -19.25     19.25 o 
   5   7  19        2.02       -6.32     24.30 o 
   6   7  19        0.13      -13.42     29.36 o 
   0   8  19       22.83       -9.61     30.42 o 
   1   8  19       46.86       19.73     21.38 o 
   2   8  19       24.14       43.79     23.90 o 
   3   8  19        3.08      -13.07     28.17 o 
   4   8  19        2.66        3.28     19.24 o 
   5   8  19       22.63       38.78     46.13 o 
   1   9  19        3.74      -31.87     45.29 o 
   2   9  19       66.88      115.75     59.55 o 
   3   9  19       32.60       33.55     49.49 o 
   4   9  19        2.81        5.03     35.23 o 
   0   0  20       24.68        0.84     33.55 o 
   1   0  20        7.17       -3.26     40.68 o 
   2   0  20       35.35        1.40     26.61 o 
   3   0  20       63.13       91.45     31.17 o 
   4   0  20        3.69        7.97     25.50 o 
   5   0  20       71.91       41.94     37.74 o 
   1   1  20        0.26       27.35     15.37 o 
   2   1  20       11.84       26.56     14.76 o 
   3   1  20        0.01       -9.10     16.40 o 
   4   1  20        0.68       23.83     19.14 o 
   5   1  20       12.36       24.97     28.39 o 
   0   2  20        4.73       56.30     27.86 o 
   1   2  20       88.82       90.67     22.46 o 
   2   2  20        0.07        0.23     16.86 o 
   3   2  20       34.74       24.40     18.47 o 
   4   2  20       14.43       18.31     19.07 o 
   5   2  20        0.02       19.09     30.23 o 
   1   3  20        2.15       22.59     19.38 o 
   2   3  20        6.14       37.01     19.26 o 
   3   3  20        1.14       39.95     18.89 o 
   4   3  20        5.79       23.52     19.36 o 
   5   3  20        3.99      -34.39     35.23 o 
   0   4  20       17.67       38.12     29.04 o 
   1   4  20       44.93       49.82     21.97 o 
   2   4  20        0.57        5.71     19.40 o 
   3   4  20        0.40      -17.47     17.47 o 
   4   4  20        2.12       -1.63     19.56 o 
   5   4  20        0.00       -7.12     24.30 o 
   6   4  20        0.29       -6.71     33.55 o 
   1   5  20        6.31        6.63     21.00 o 
   2   5  20        0.28        1.77     22.61 o 
   3   5  20        0.73       14.64     19.54 o 
   4   5  20        0.10       -4.61     27.88 o 
   5   5  20       31.18       11.07     26.67 o 
   6   5  20        4.66       59.55     38.58 o 
   0   6  20        0.46       -9.12     27.35 o 
   1   6  20       10.62       27.84     22.70 o 
   2   6  20       25.22        2.88     30.80 o 
   3   6  20       17.90       42.38     31.69 o 
   4   6  20        1.91      -15.10     35.23 o 
   5   6  20        2.10       20.76     27.81 o 
   1   7  20        0.20      -38.58     38.58 o 
   2   7  20        4.21       -2.63     31.17 o 
   3   7  20        0.33       -1.78     30.18 o 
   4   7  20        5.34       -3.36     41.10 o 
   1   1  21        0.05       43.97     20.24 o 
   2   1  21        4.64       75.97     35.23 o 
   3   1  21        9.60       51.02     29.95 o 
   4   1  21        1.53       10.11     26.35 o 
   0   2  21        0.26      -17.06     25.75 o 
   1   2  21       24.39       14.25     21.19 o 
   2   2  21        1.96       -1.08     33.97 o 
   3   2  21        0.08       41.96     29.97 o 
   4   2  21        0.78      -19.70     26.35 o 
   1   3  21        8.70       48.68     31.13 o 
   2   3  21        0.86       22.04     28.72 o 
   3   3  21       14.43       24.82     32.71 o 
   4   3  21        1.61       27.06     30.42 o 
   1   4  21        7.58       15.10     43.62 o 
   2   4  21        0.01        6.11     37.74 o 
   3   4  21       49.69       31.91     29.97 o 
   4   4  21        1.20       -8.39     35.23 o 
   2   5  21        3.18       88.07     52.84 o 
                                                 
